# Supplementary material for: Exploiting EST databases for the development and characterisation of 3425 gene-tagged CISP markers in biofuel crop sugarcane and their transferability in cereals and orphan tropical grasses
Source: BMC Res Notes. 2013 Feb 4;6:47. doi: 10.1186/1756-0500-6-47 (PMC3598963; doi:10.1186/1756-0500-6-47)
Supplement: Additional file 1 — Details about the total 3425 conserved intron scanning primers (CISP) including the gene annotation with rice homologue. [file 1756-0500-6-47-S1.xls]

## Sheet: Sheet1
Additional file 1: Details of 3425 CISP markers. Markers used and gave reactions in the present study are given in parentheses along with Tm and amplified products size.
Marker ID	Rice homologue	Forward primer	Reverse Primer	Tm (0C)/ size of amplified and expected products (bp)	Rice orthologue annotation
SC-CISP 1 (CISP_SC_80)	*9629_m00716	GGGAGGTGCGCCACCGGAAGCGGAAACCTCAGG	GACACCTGGATGCGGTTGCTGCTGC	62/200-1000	expressed protein
SC-CISP 2 (CISP_SC_81)	*9630_m00991	ACTGAAGAAGCTGAACTCAAAATGCTKAG	TGTTCTTGGARCGRCCRAGCTTTGGTG	62/300-1800	expressed protein
SC-CISP 3 (CISP_SC_82)	9630_m03095	GAGGCBTACAACGAGAAGAGCA	CGGAGATCAGATTACAGAGGGCGAGCGTGC	62/300-2100	expressed protein
SC-CISP 4 (CISP_SC_83)	*9630_m05206	CTGCAGAAGCASAACTCRTGGTCGCC	GCCCACTGCTTCAGCCKCATCTTCACCGTCTCCGG	62/450-1300	expressed protein
SC-CISP 5	*9631_m01151	AGAAGAATTYATACCRCTCTTGAG	CCTGCAGAAACTCWGAAAGTGCTGCATCWGCTTGC	62/300-2100	expressed protein
SC-CISP 6	*9631_m02751	ATTCACAGGTKGGWTACTCATATAAAGGGG	TCGTATTGGAGAYGAAGGYGGAGATATCCCTG	62/700	expressed protein
SC-CISP 7	*9631_m05602	GTGCAGAGGGTKGCTGGTAACTTCCA	TATAGTATTTGAAKGTYCCRCTTGT	62/700	expressed protein
SC-CISP 8	*9631_m05735	AGGCGYCTTGAKAARCAGCAACGTT	GGTGGTGGCATAAGMACTCGAGCATCTCTCTG	62/200-1000	expressed protein
SC-CISP 9	*9632_m03273	TGTATTTCGTGCAGCTGARGCRTGTGAAG	CCYGAGATSCCTGAGGTGCCAATMAGGG	62/200-1000	expressed protein
SC-CISP 10	*9633_m02096	GCYTTAAATGGTGTGGCYTCTTCATCAAG	CGRCGATGYTCCTTGAAACTCA	62/300-2100	expressed protein
SC-CISP 11	*9633_m02992	CGCTCGTCAGCACCACCGTGCTCTACCCGCTCG	GTGCAAGCACCAGCRGCRGCTGCA	62/200-1000	expressed protein
SC-CISP 12	*9634_m01911	AAGCGCTGGCCTTCTCTA	TCCTTGATATYCCAGAGAAACG	62/100-900	expressed protein
SC-CISP 13	*9634_m04219	TGTCACTTTTGAAGAGYCCYATGGG	TTCCTCATTTGTTCTTGAGCTTGCTTYATCTCCTC	62/100-900	expressed protein
SC-CISP 14	*9636_m00107	AGCCCCTCCCCAAGTGGWCCGAYGCCGACG	TCTTCTGGCCTGMGACCTTGTCCTCCCACCAGTAG	62/450-1300	expressed protein
SC-CISP 15	9637_m02340	CCGTCCCTGCTAGGCTAGCTGSTGAGCTG	TCCACCGTAGAAGATGGTCAGCTGTTGMGCCTCC	62/450-1300	expressed protein
SC-CISP 16	*9638_m03528	CGSCAGAGCTACCGCAACSTCTGGCACACCG	TCCCTCTTGTCCATYTCVACYTTGTG	62/450-1300	expressed protein
SC-CISP 17	9639_m02652	ACAGTKGAGAGGTTRCGTGCACTTCT	CAGCCTGATGAKACTCRTTTGGTSGTAACCCTGCC	62/200-1000	expressed protein
SC-CISP 18	*9639_m03075	CTCAARCTTSAGAAGAAAGCTTTGGATGC	GATGYACTTCTCCKACGAGAACT	62/700	expressed protein
SC-CISP 19	9639_m03277	AGGAAGAGCCTGACATTTAAAGC	TGGCTTGTGYCGGCCRAGCTTYGGTGACCTAGC	62/1500-2400	expressed protein
SC-CISP 20	*9629_m03843	GGCATTAATTGTRTGGCGYTGCAGCTTGG	AGTTGCCACARGGTGTAAGCAGCTAG	62/300-2100	expressed protein
SC-CISP 21	*9629_m05357	GTGAAAGCMAAGAATATAAARGCCAAGGAAG	GCYTGTTCTGTTTTKCCTTGCTC	62/300-2100	expressed protein
SC-CISP 22	*9629_m05767	TGGAGCGSCTCGCCAAGGACTTCCGCGTCATGCG	CCATCCCAGCCCTCAGGCATMACTTTGAAGTCAGG	62/1900-2500	expressed protein
SC-CISP 23	*9629_m06601	TCATCACTTGCYGTGGCAACAAC	TGTAGCRACTGTWGCAGGCATGTGCTGGATGTC	62/1900-2500	expressed protein
SC-CISP 24	*9629_m07311	GCGCCGGCGGCTTCATCGGSTCCCACCTCTGCGAG	TGGGGAGGAAGCTGCCGATGGTCTTGCC	62/200-1000	expressed protein
SC-CISP 25	*9630_m00139	TGAGGTGYCATGCTTGCTAYAAGGTGACCCAAGAG	CTTCTTGCGAGAAAAGTGGTTGTC	62/200-1000	expressed protein
SC-CISP 26	*9630_m00249	CGCGGCTGCGACGACGGCGGAAGACGAGGC	ACATCRAGACGCTGGCARTCCATGGC	62/1500-2400	expressed protein
SC-CISP 27	*9630_m00336	GCACAGTGGCAGSAAGGAG	ACCTCATGTAGAAAGCGYTCAGCAAGCATAGC	62/450-1300	expressed protein
SC-CISP 28	*9630_m00994	TGGGTGCGYCGCYTCGTCGCCTGC	TGCAWGGCACTRTTCTCCATT	62/450-1300	expressed protein
SC-CISP 29	*9631_m01494	CGGAKGCCGACGASGACCAGCTCCT	CAACTTAAGATGCTCRAARGGGTTTAACTTGAAGC	62/450-1300	expressed protein
SC-CISP 30	*9631_m01503	CCCAAGACGAAGGCGGCCAAGCGSAACGAGCG	TCAGARATAGCAATGCYACTTATBTGCT	62/1900-2500	expressed protein
SC-CISP 31	9631_m06082	AGAGCRYTGGGCATGTCTATGCGTGTTG	GGTTATTCTACTTGGTACATCTGCATTGCCACAAC	62/1900-2500	expressed protein
SC-CISP 32	*9631_m06148	TGCCGCCGGAGGACGAYGTCTGCTC	AGGCGRCGRCAAATGGGRCACTTGCAAG	62/1900-2500	expressed protein
SC-CISP 33	9632_m00592	GCACAAATYGCACGYAATTGGARTAGTTCTACGCG	GCACAAGGTGTGATSGCTCTGAAAGTGTG	62/200-1000	expressed protein
SC-CISP 34	*9632_m03063	AGGCWGGAGAACTTGGAGCRCCAGTTG	GTGGCTTGCAGAAAGMCATATG	62/200-1000	expressed protein
SC-CISP 35	9632_m03461	GAGGATCCCTCGGTGTWYGCCTAYGACGAG	CTCYTCAAGTTTCTTCCTGTAGGCAGATG	62/450-1300	expressed protein
SC-CISP 36	*9632_m04041	TGCCTGGTGATCCTGGCCGTGGCCTCCGCGCTCGG	TGCTCCTCRGCTACAAYYTGCTGCAGCTTGAG	62/1500-2400	expressed protein
SC-CISP 37	*9632_m04185	CGGCGGSATCTCCACCMTCGGCGGCG	CGAGCTCCRTCDATRTGAAGCTTCA	62/1500-2400	expressed protein
SC-CISP 38	*9633_m00454	GGCGTGGCGCKCCAACATCMGCACCGACGACATCG	TTYTTYTCRATCTTCCTTTKGACAGG	62/200-700	expressed protein
SC-CISP 39	*9633_m03327	TGCTCGCCACCATGGAGATGCGBGCGCGG	ACCAAATCAATGWAGWATGGCACRAGAGCAAC	62/300-2100	expressed protein
SC-CISP 40	*9633_m04545	CAGCTGCTCGAAGGGMAGARGCTTGGGCTGGTG	CCCTGTGTTCTGCTGCWTCTTGCAGCTCCT	62/200-700	expressed protein
SC-CISP 41	*9634_m04225	AAGGAGATMTCTTCCTGCAAA	ATCTGMGCTTCTTTYGGAAGMGAGTC	62/200-700	expressed protein
SC-CISP 42	9634_m04791	TGATATGCTTCATGAGCTGAAYTCACAARATATGC	CCTGCGAACGGGAATGGAACAGTAGCTYCCACTGC	62/200-1000	expressed protein
SC-CISP 43	*9635_m03691	ACAAGAACTTTTGGTRCAGCAACAYCTRATGAG	CGGCTGTAGCTGAAGYTTCCCTTACCCTKGGCCCT	62/200-1000	expressed protein
SC-CISP 44	9635_m04059	GCCTGCGGGTTTGACTCCATCCCCGCGGAGCTCGG	CCAGGAAGGCCCTCAGGATGC	62/200-1000	expressed protein
SC-CISP 45	*9636_m00083	CAAGCTGAAAARGAAGCTGAAGC	ACTGYTGCCATGCATTCTGCCKCT	62/300-2100	expressed protein
SC-CISP 46	*9636_m00105	GAAGGAGCTGCTGTCGTCGGCGCCRTGGMGGACGG	CTGTATGCCATYACRGGAGGRAGAGG	62/200-1000	expressed protein
SC-CISP 47	9636_m03337	GGAGCTGACTCAGAGGAATCTGAAGYTGGAAGCTG	TCAGCCCTCAGCTTCTCAGMYTCCTGAGCCATAG	62/200-1000	expressed protein
SC-CISP 48	*9636_m04594	AGTGCCCGCACCGCAAGGTSAAGAAGCGCCG	TCTTGTGGCGCTTTGAGCGGTAGTG	62/200-1000	expressed protein
SC-CISP 49	*9631_m04873	CCTGCRGTCTTCAACATGGTGCGGTTCG	ACTCCRGTGTACARTGCTGGTATCCAAGG	62/200-700	expressed protein
SC-CISP 50	*9632_m03246	GGACTGGCTDMGGAGGGACCTG	CCTCKGTCCTGCCCTTGAASCCGATCTGGCCGAAG	62/1500-2400	expressed protein
SC-CISP 51	*9633_m03151	CTCTCCGCCCCCGCTTACCCTAGGCCGGCCCCGCC	TGTTGTGCAACACGATGAGCAGCACAGCGGAG	62/900	expressed protein
SC-CISP 52	*9636_m00578	GCCGTCGTYGGMAGCCACACCGC	CAGCAATKCGHCCWTCAACCTTGAT	62/450-1300	expressed protein
SC-CISP 53	*9638_m03664	CCGCGCCGGCATGGGCCTCCCCG	ATCTTGGAGGCCTTGTCRTTCA	62/450-1300	expressed protein
SC-CISP 54	*9639_m01968	GCCAGATCGTTGTTTATGAGCTCGAAGGAGAAGCC	GTGTCACCGTAACGTGAGAAGTTGAG	62/450-1300	expressed protein
SC-CISP 55	*9629_m00779	AGGCAGCTGTCYAAAAAGGAGTTGAAAAAGAAGG	TTACCGCACRGGYTGCTGGTTG	62/200-700	expressed protein
SC-CISP 56	*9629_m01170	CCTCGGCTAYGGCATCARGAAGCTCGACGGCCGCC	CCTCCCGTCRTCCTCGTTGATGAACTCCA	62/200-700	expressed protein
SC-CISP 57	9629_m01253	GCRACACCTAGTGAYGAARGCTGCC	GCRACACCTAGTGAYGAARGCTGCC	62/700	expressed protein
SC-CISP 58	9629_m02161	CGTGTKGAGGAYATSTGGAAGAAAATGAACAGTGG	TCTTCGTCTTRTCCAGSACRCTCAGCTTCTGCTTC	62/900	expressed protein
SC-CISP 59	9629_m02902	AAGAAGGGRCCTGCATATGTTGATGGRAACTGCAC	CCAGTRTCATARTKGTCCTCAAATATG	62/200-1000	xpressed protein
SC-CISP 60	9629_m03206	GGAAGGTGATCCTGAACTTRTTGAYGAYTCTGA	GGRGCCATGAAATTWGYAATCTTCTC	62/900	expressed protein
SC-CISP 61	*9629_m03885	CGCTCTACTCCWCCTTCTGCGGCGCCGCC	TCRTGCTTYCTCAAKATCCAYTGGT	62/900	expressed protein
SC-CISP 62	9629_m04136	GATTTCTTGGGRGAGATKGCAARGGC	CTATCATCTTCHGAKTCAGAYGAGCTGC	62/300-2100	expressed protein
SC-CISP 63	*9629_m06434	TCTCCCGCGACCCGCTCTTCGTCAACACCGCCG	AGCCACAWGAAAAGCACAGAGCAGAATATGCTCC	62/300-2100	expressed protein
SC-CISP 64	*9629_m06646	AGGGAGTGCGAGGASCTGGGGTTCACCGGYCTCGC	TCAAGCATWATGAGCTTTGGYGGAG	62/300-2100	expressed protein
SC-CISP 65	*9629_m06792	TGACMTCTGACATGGAGAGRTTGCAG	CCCTCTCATCTGCAGCATTGCATTCT	62/200-700	expressed protein
SC-CISP 66	*9630_m00215	TGGSTCTMCTYAAGAATGTCATGAGACTTTCCATG	CTCTGCTTGCCAAAAGGTATACATGACAGGAAC	62/200-700	expressed protein
SC-CISP 67	*9630_m00940	TTTCAGCAGCTKCAGAAGG	GCTCAAACTCCTCYTCSGTGGGCTCMGAGCTGC	62/900	expressed protein
SC-CISP 68	9630_m01213	ATGTTCACRGGTTATTTGGTDGGATTTG	TCTTTACTVGATGATCTKATGATGAARAGAAC	62/200-1000	expressed protein
SC-CISP 69	*9630_m02074	ATGRTCCTCTGGTTCTTGAAGGAC	AAAGAATCATGYACATATGCYTTGCCAGTTTG	62/900	expressed protein
SC-CISP 70	*9630_m02915	CCCGARGCCGTGCTSGCCGGSCAGGTCACCG	GAGCCAGCTTCAAGGAYTGAGTTRGTYTCAACC	62/900	expressed protein
SC-CISP 71	9630_m04326	GCAGCGCGGCCATGGCGAASCAGGG	AAATCTTGTATCCASCAWAAGCTG	62/700	expressed protein
SC-CISP 72	*9631_m00329	CCCAGCAAGGGCCGYATGKCCGAGC	ACCGCAAGGGMCAAVCGACAATGTCC	62/700	expressed protein
SC-CISP 73	*9631_m01013	AATGGTASCTGTRTTATCTGGGACTTTGAAACAAG	ACAAGAAKAGGTGCAGAMGAKAGAGG	62/900	expressed protein
SC-CISP 74	9631_m01228	GAGCCACGCGGCCACGCCGAGGTACAGCAGCAAG	TGGGTGTAGATGTAGTCGGTGTG	62/1500-2400	expressed protein
SC-CISP 75	*9631_m01762	TCTCTTTGTAGRGARTTTCAGCGTCAAA	CTTCACWAGAGCAAHATCTGARTTCTC	62/300-2100	expressed protein
SC-CISP 76	*9631_m01814	TCGTCGGTGCTGATGGCGGCGTCSAAGCACATCGC	CAGAAGTCRAATTCRTTSGTGTAGTAATACATGC	62/300-2100	expressed protein
SC-CISP 77	*9631_m01829	CAAGCAGCGGCTGSAGCTCACSAGMAGCCC	GGTGCGTGGAAYAGCATTCTYGGCTTCCATCC	62/300-2100	expressed protein
SC-CISP 78	9631_m02050	GCCATGGCCATGGGGCTCCCCGGCCTCCGCTGCTG	GCAGAAAGCCTCTTGCTSAMAGGARGGCTGC	62/200-1000	expressed protein
SC-CISP 79	9631_m02303	GTGGTGGGGCAGATGCCGACG	TRGTCCCAYCATCTTCRTABGTTTT	62/200-1000	expressed protein
SC-CISP 80	9631_m02919	TCCGGGCTCTCGCGCCCATCCGCGTCCGGAGTTCG	TTCCCARTCACCRAGATCAGATTCTTCAACAC	62/900	expressed protein
SC-CISP 81	*9631_m04198	AGGAGAAGCAGGCAYTGGCTGCYCGACAGAAG	GCTGGASAGATAAGWTCRAATTCCA	62/200-700	expressed protein
SC-CISP 82	9631_m04380	ATGGGGAAYCWTTTAGCTTCACT	TCTTCATCCTCATCRCACCATTTGTTCCAGTCAAC	62/200-700	xpressed protein
SC-CISP 83	9631_m04580	CAGTGGATGGAGCTGGAGCAYCAGGC	TGGTTTTCCACAKGCTTTCTTGAACGGTG	62/200-700	expressed protein
SC-CISP 84	*9631_m05258	CCGCCATGGCCGCGCCCTTCT	TCCACTGCCACACRCCTCCRTCRTTTTCAGGC	62/600	expressed protein
SC-CISP 85	*9631_m05446	TCGATYGGCAACGTGGGGCAGCTCGCCG	AGCAACATTTTTTGCAAAYGAAACCA	62/200-1000	expressed protein
SC-CISP 86	*9632_m02933	CGGACCAGATCTCCACCGGSCGCAAGCG	TCTTCCCGRTAMAGATCATGCTTCCAT	62/600	expressed protein
SC-CISP 87	*9632_m03405	GCCGGCKGCSGTGCTCTGGCTCGCC	TTGGAATGACCRCCGATTTYARGGTT	62/1500-2400	expressed protein
SC-CISP 88	*9632_m03499	CGGAGRCGATGGCGACGGAGAAGCT	TGCTTGTCGACRGCCTCGGYGACGTCCCAGGTGC	62/1500-2400	expressed protein
SC-CISP 89	*9632_m04417	GAGAAAAAGCAYCATGGAAGRCCAC	AGCACATCVTCGCCTAGMCAGCTGAACA	62/1500-2400	expressed protein
SC-CISP 90	9633_m03195	ATATGGGAATATCAAGGACCRCAG	CTGYAAACAGAACTTGGGTGMTGATTTGCATCCTC	62/600	expressed protein
SC-CISP 91	*9633_m04595	AGACTTGCAGAGSTACTYGAAGAGGAAGG	GCTCCTGCAGTTACTGCCATYGGTGCAGTCAC	62/450-1300	expressed protein
SC-CISP 92	9634_m00034	GCCACACCCTCACCGCSCGCGTCMTCTCCGCCCGC	CACCTCRATCCGGCCCCA	62/450-1300	expressed protein
SC-CISP 93	*9634_m00569	TCGGCGYTSTTCTTCAGCTACAAC	TGCATAAAGGCARTCCATCATTCCYTTCTCC	62/600	expressed protein
SC-CISP 94	9634_m01901	TTGTTGGATCCAAAAGGAACATA	TCCTCCTGCATCTCKACATCRTGGCTA	62/200-1000	expressed protein
SC-CISP 95	*9634_m01985	GCTAAAGCAGACAAACAGGATCGTGCTGGACGAGC	CCAGCTTCAGGCYTYCGKCCTTCTTTGAGAGC	62/200-1000	expressed protein
SC-CISP 96	9634_m02109	TGAAGCTGCTSCTCTTCCTSGCCGACCGCG	CCCTCCACGGGTGSGCCGGGTC	62/200-1000	expressed protein
SC-CISP 97	*9634_m02749	ACACTGGATATCCCAAGGAYCTAGGGCCATCAAG	TTTGCCTYGTGAGGCAAAAYCC	62/200-1000	expressed protein
SC-CISP 98	9634_m05007	AGCCATGAAGTTCAGAAACTAYCTTCCYCATGATG	TGCACTCTGCTCAACACAGCATGGCGTGCTTTG	62/200-1000	expressed protein
SC-CISP 99	*9635_m01251	CCGACGGCGACTTCRCCRTCACCGACGCCAACG	AGTAGCTRCCCTTGATCTTGA	62/300-2100	expressed protein
SC-CISP 100	9635_m03087	TGCCGGCGACGCCGACSATCATCGG	GCACGCTCAAGCATCTTGTC	62/450-1300	expressed protein
SC-CISP 101	*9635_m03644	GGCSGTGCTGGACTTCGACATGCTSTGCGC	AGGAAGCAAGATCCRAGATTGGCTCTCCGCATG	62/450-1300	expressed protein
SC-CISP 102	*9635_m03977	CTCTACCCCGACGGCCTC	CCTTGYCCAGCYAATTGAAGCTTC	62/450-1300	expressed protein
SC-CISP 103	*9635_m04317	GGCTGCGAGAACTGCCCSTTCCT	TCTCAACCAACGAGCWGCCCAACTCCT	62/300-2100	expressed protein
SC-CISP 104	9636_m01699	TGGSAGGARAAGTTAAATCRATTTGAGG	CTTTCTACYTTCCTTTGCCTAGCCGATGAATCAGG	62/300-2100	expressed protein
SC-CISP 105	9636_m03353	CGCGATGAACACSGACATCACCGCGTC	AGGCGKCCGGCGGAGTTCTGGTAGGCGTACATG	62/700	expressed protein
SC-CISP 106	9636_m03790	GCTGAGGTRGTGGATGAWGATGCAGAGAAG	AACACCATACATATGTACAAGCAGTTTTTCCAAAG	62/700	expressed protein
SC-CISP 107	*9637_m02185	TGGAGGCGGAGATGGACGCCATCATCGC	TTMTCAATTTTGTTYGTAAYATCCTTGTG	62/200-1000	expressed protein
SC-CISP 108	*9638_m01669	CTTGTYGCAGCARCCATHTTGCARTGC	GCCATCGACCAGAARTTCA	62/200-1000	expressed protein
SC-CISP 109	*9638_m02842	GGTCTCCTYCAGCAAAGYTCAACWGTAGCTGATTC	GCCTYCAACACACTTCCAAGAGGCWCATTGG	62/200-1000	expressed protein
SC-CISP 110	9638_m03094	CTGACTGCATTGCTTGATGCGTGTAGTGAGCTGGG	TTGTCAAAGTARAGAGCAAGAGC	62/600	expressed protein
SC-CISP 111	9639_m00687	CGTCAGTTACGTGTTGATTTTGCTGAAAATGGGAG	CTGGCCAAATAATGAGTAAGAGGGTCATTTCCAAG	62/600	xpressed protein
SC-CISP 112	*9639_m02921	CTGCGCCGCTCCACCACCCGMTGGGACCACGC	TCCTTYGGRCAKGGCTTTACCATGTAG	62/1500-2400	expressed protein
SC-CISP 113	*9639_m02952	GCTGGACCTGGTGCTSGGGACCTGGGTSGAGCAGC	TTTCAAGCASCTTATCACTGRTTTCC	62/200-700	expressed protein
SC-CISP 114	*9639_m04063	ATCTGGGCGGCSGCSTGGGYGCCCGC	CTGATCCACTGCCACCACCAGCTGCAGC	62/200-700	expressed protein
SC-CISP 115	*9629_m00509	AGCTCTGCTCTTGTYCAAGGWGCTAC	AGCARATCCARTGTATTCCAGGCTGCATGCC	62/200-1000	expressed protein
SC-CISP 116	*9629_m00820	GAGGGAAACTGTKCGCGATGTGRCATTC	TCCACATGGTAACTTTGCCACCAGCATGCCCAAG	62/200-1000	expressed protein
SC-CISP 117	*9629_m01692	CGACGACTTCTGCGACTGYCCCGACGGCACCGACG	TTGKAGYATTTTCTCYTCACCCTTCA	62/600	expressed protein
SC-CISP 118	*9629_m02916	ATGACACCMCARGAAAAGATWGAAAAGCTTAGGCG	CAAGAGCATCTTGWAGCTGA	62/1500-2400	expressed protein
SC-CISP 119	*9629_m03878	AATACTCTGAAATGTGAAGATGA	CTGCRAGATCCACCATCTTYTCRCACCAGCC	62/1500-2400	expressed protein
SC-CISP 120	9629_m03983	TCGGSGAGCTGGTSAAGGTGTGGAGCGTGCGC	AAGGACATCTCTCAMCARGATYTCATC	62/1500-2400	expressed protein
SC-CISP 121	9629_m05543	ACAAAGCATCTYGCAAAGATYTTGATCC	AAGAGCRTCAAAYAGCGATGCAAAA	62/200-700	expressed protein
SC-CISP 122	*9629_m06780	GCTACTGCCAGGACMTCGTCTACT	CAGGTCTATCAGCAGCRTCATCAATMATCTC	62/200-700	expressed protein
SC-CISP 123	*9629_m07008	GAGGAKGGCTGGAARRTCCTGGAACAGGG	ACAWAGCARCGGTCCAAATAG	62/300-2100	expressed protein
SC-CISP 124	9630_m00225	GAGCGCTTYGCCAACTCYGAGATCGC	TGCGATCATCKCCAACAAAGTGCTGGGCAGC	62/300-2100	expressed protein
SC-CISP 125	9630_m02537	AGCATGACAARGTRGTCAGTGC	ACGCTTCTCCTCRTCCAAYTGAGCA	62/300-2100	expressed protein
SC-CISP 126	9630_m02568	TCAAGTGTAATCGWGGKTCKGATCAAGC	TGCGAGGGGCATATGGYYTTGGTACCTTCCATCTC	62/300-2100	expressed protein
SC-CISP 127	9630_m03696	CTGAAACAARCYGARTCAGCTGCTGAAAC	TCAGCAATSTGYTTTCCTTGTGC	62/600	expressed protein
SC-CISP 128	*9630_m04370	CTCCCGCGCTACGACTACCGCGC	CAAGAATGGAWATGGCYTCCTT	62/600	expressed protein
SC-CISP 129	*9630_m04866	CCCCTGAGCGAGCGCGCGTGCCCGTTTGTGGCC	CGGACAGAACGGGGGCGGGGTCGACGCCGGCGCCC	62/200-1000	expressed protein
SC-CISP 130	9630_m05727	TGSCAGATGATAGCACWCWTGCTGCAGCC	AGCTTCCCGCTCACCGACTTGCCCTGCTTCCGCC	62/200-1000	expressed protein
SC-CISP 131	9630_m05740	ACRGTGAACGCKGCTGCTGTTGCC	AGCTTTGCATATGGMACCTCHGGHGAGGAAGGGG	62/300-2100	expressed protein
SC-CISP 132	9631_m00139	GGGAGGAAGAACCTRCGKCGSGCGTGC	CTTGATCCARAAGCTCTTCTGGAACTTGGC	62/450-1300	expressed protein
SC-CISP 133	*9631_m01544	CCCAAGCGCCACWCCAAGCCCTCCCGCAGCG	TGCTGCTTGCCGACRCMGCCGAG	62/600	expressed protein
SC-CISP 134	9631_m01712	CTTCCAGAAAAGAARTGCAAGMGRTGTGGTTTG	CGCTCCCTCTTCTTCYTCAGCCAGTACTTGTAGCC	62/200-1000	xpressed protein
SC-CISP 135	9631_m03742	GGAGGAYGTRATGACACCRGCTGAAG	CCCAGTCYCAGGCAKGTAATGGCCATTGC	62/200-1000	expressed protein
SC-CISP 136	*9631_m05432	TCCCGAAGCGGGAGCCCTTCAGCTCSAGCCGCAGC	GTTCAAAGTARGCATCCCARCAGCTGCA	62/200-700	expressed protein
SC-CISP 137	*9631_m06270	CCSATCAAGCGSTTCCTCCAGGCGCT	ATRCCAGCTTCCARTTTYCCATAGCAG	62/200-700	expressed protein
SC-CISP 138	*9632_m01410	AGCCCCGCCTCCGACGACCGACGSTTCTGGGACCG	GCGGCGGTGAGGGTGTCRGAGAGCTGCGC	62/200-700	expressed protein
SC-CISP 139	*9632_m03161	GCTGTTGTGTCTACCCTTGGAGGATT	AGGACTTCWGATTCHGCCTTTCTCTTACCAGTG	62/450-1300	expressed protein
SC-CISP 140	9632_m04305	AATTGGGAAGAGAARCAAATGT	TTCCTCATCATTAAATACWGTACGTWCTG	62/450-1300	expressed protein
SC-CISP 141	9632_m04740	AGAGGAGRGAGCAGYGGSGGTGGCCGGAGCTCTC	CAGCGGTGCATACGCATGCAGCCAAACTCTCTTG	62/450-1300	expressed protein
SC-CISP 142	*9632_m04807	AGGAGGCGYATGCAAAAGMTTGGSGAGTC	TTCTGTTTCCAGATTTCAGAATCATTCCAGGCCAC	62/300-2100	expressed protein
SC-CISP 143	*9632_m04955	TCCCCAACCGTGCCCGAGTCCTCGCGCTCCCGCC	GGACTGAATTTSAGYCKCTTCCCCTG	62/300-2100	expressed protein
SC-CISP 144	*9632_m05191	TTTGCTGGTCAGGGACAAGARGACTG	CATGTCCTCTTSRGACAGGCATTGCACC	62/300-2100	expressed protein
SC-CISP 145	*9633_m03327	CCGTCGAGATCGCGTGCGTCAGCTTCCTGATCTGC	ACCAAATCAATGWAGWATGGCACRAGAGCAAC	62/300-2100	expressed protein
SC-CISP 146	9633_m04239	GCCATGGGMTGCGCYGGATCCAC	GGAGCMGTGTCCCARAATTCWTCACGCATCT	62/600	expressed protein
SC-CISP 147	9634_m00966	GCCATGGGMTGCGCYGGATCCAC	GTGGTTGTCCATAGAAAAGAAGCCACACAGAAG	62/600	expressed protein
SC-CISP 148	*9634_m04409	TGARGGCATCCAGAACCAGG	AGAGTGTTKGCMACTCTTTGCAGCTC	62/600	expressed protein
SC-CISP 149	*9634_m04880	TGCAAGGGCTRYCTCTWCTACTCGTCG	GCGACCTTCYTGGATAGCT	62/200-1000	expressed protein
SC-CISP 150	*9635_m01919	GCTCAAGAATCCCAACACGACGGCCGG	TCCGGAAGCASAGSAKCCCGAGCGC	62/200-1000	expressed protein
SC-CISP 151	9635_m02243	GGTCAGAGGTGGCAGCAGGAC	CACCAAAATTTGGTGCCTGTGCTCAMGCRCTCA	62/200-1000	expressed protein
SC-CISP 152	*9635_m02596	TAGYTAAGCMCTTGMGATGTGTTGG	TGCARTCRGTRCACTTCCAGAACTCCA	62/200-1000	expressed protein
SC-CISP 153	9635_m02643	GGCTGTGGKGCTGGRTTTGGGGG	GATGWTTCATAAGCTACRGCRACTGTT	62/200-1000	expressed protein
SC-CISP 154	*9635_m04687	GTTGTWTGTGGMACYCCAAGTGGAGC	GCCTCAATKGGATATTCTGAATG	62/200-1000	expressed protein
SC-CISP 155	*9636_m01001	GAGCTACTTCTGAAAGCRGCAAGTGACTATGG	TCTCTCCWCTGAGGYGGYGTCAAGAACT	62/200-1000	expressed protein
SC-CISP 156	*9637_m00060	GATGCTGCCSACGACSGCGTCCA	TTTTGGTGAAGTACARAGATGRACCATTTGCC	62/200-1000	expressed protein
SC-CISP 157	9637_m01652	GGATGTGGACATGGCCTCCCTGG	TGCCTTGTGCCACCACCTAC	62/200-1000	expressed protein
SC-CISP 158	*9637_m03128	CCATGGCCTTYGCCAGCTCGCT	TGCTCCATACTTCTTTGCTAGAGAAG	62/200-1000	expressed protein
SC-CISP 159	*9638_m00890	TCTTTRAAGCATCGACTRGCT	AGCAAGTTTAAGTGTYTTCTCCYTTTCATC	62/700	expressed protein
SC-CISP 160	*9638_m03369	TGCGTGAGGAACAAGATGCTGCTTAYAGAGCTGC	CTCCTTGCAAGAGCGGCTTCYTTYTCAGCTGCTTC	62/700	expressed protein
SC-CISP 161	*9639_m03179	TGGATCGTGGTGCACCGCGCSATGATGGCGATCAG	ATTTTGAGGCACTGRTCACAYGTYGGCC	62/700	expressed protein
SC-CISP 162	*9639_m03472	TTCTCGTCGCGGACGCTSGGCGGCAGCCG	GGSACCTCCAGCRGCGGCAGCTG	62/700	expressed protein
SC-CISP 163	*9639_m04494	GAGACGCGCSAGGGCGAGG	AGTTTGCRGCCATCATCARCTCCAG	62/300-2100	expressed protein
SC-CISP 164	*9640_m02046	ATGGCAAGCYTACGKGAAASTGGTGAG	GGCTTGTCMACAGCTGSCACTTC	62/300-2100	expressed protein
SC-CISP 165	9640_m03960	GCTCTATCCAAYCGGTCATCTG	CCACAGGGTATSCGCCATGYAGCTTTCTCC	62/300-2100	expressed protein
SC-CISP 166	*9629_m00430	GTTACDAGCAGAGARKCTGTGASCAG	GAAACTACTGTACARCTATCWGGGCCWACATGGAG	62/300-2100	expressed protein
SC-CISP 167	*9629_m00779	AGGCAGCTGTCYAAAAAGGAGTTGAAAAAGAAGG	ACCGCACRGGYTGCTGGTTGT	62/300-2100	expressed protein
SC-CISP 168	9629_m01589	TTCTCTTCTGCRTGTGCTGG	CAGGGCACATATAGCATCCRTCCACG	62/300-2100	expressed protein
SC-CISP 169	9629_m03206	TTCAGAAATASTGAGATAGATAAATGGCAKAGGAA	GACTCRAGAAACTCCTTKAGAAGTTG	62/300-2100	expressed protein
SC-CISP 170	9629_m04172	CCSTGCCTSRCCAAGATCCTSTCCAAG	TGTGATCACWAGGATGCGCCTTTTCATCTTTCCTG	62/300-2100	expressed protein
SC-CISP 171	9629_m04572	CAGYTGGAYCTCCTGGARCARCTGAC	AGTCATTCCGYCCACTGACCTKGGTRAGCAGGGCC	62/300-2100	expressed protein
SC-CISP 172	9629_m04839	TTGATGTTTGGCAATGTGRCWTATGCCTCTCGGTC	CGCTCCAAGAGCTAACCCCACAGCTGTTGTGCCTG	62/300-2100	expressed protein
SC-CISP 173	*9630_m00157	CCRAGAAATCACTTGGACTTGCG	TCTTGCATCTTATCACATAGGYCATC	62/300-2100	expressed protein
SC-CISP 174	*9630_m00214	GCATGGCCTGCAGTTCTBGTTGGCT	CCATAGTTGCCCAGGCAGCRCCAGCAATTCC	62/300-2100	expressed protein
SC-CISP 175	*9630_m00277	GGGSGTGGAGGTGCGSAAGCCGGAGCAGC	TGAGYCCAGCRCARGTTCCCCASACAGG	62/300-2100	expressed protein
SC-CISP 176	*9630_m02659	GAGAGGGARCTTGAGCGCTGGGCACCRGATGAAG	AGCATGCTTTTCAAGCTCTCTCATRTGAGGACCTC	62/300-2100	expressed protein
SC-CISP 177	*9630_m03218	GCGCAGCAGCTGCCGCGGACGG	CTGCTYTGTGAYCTGCARTCAAATGCACGCAC	62/1900-2500	expressed protein
SC-CISP 178	9630_m03554	GACGCCGCSGGCTACGGCGC	GAGCTCGCCGGASGCCTTCTC	62/1900-2500	expressed protein
SC-CISP 179	*9630_m03672	TTGGCCTTTGCKTGTGGATATGTCATGCT	GCATGCAGATGCTTTGGAACTGTG	62/200-1000	expressed protein
SC-CISP 180	9630_m03933	CTCTCCATCGCCGTSGAGCRCA	TCGACGGCGGCGASGACGTCCCAGGTGCAGC	62/200-1000	expressed protein
SC-CISP 181	9631_m00019	TTGTCYGAGATGATGAACACTCAAGCAATGGG	CCAGGTGTATCCACCTGCAAGCTGAAYTAATGGGG	62/200-700	expressed protein
SC-CISP 182	*9631_m00715	TTTGGCAAGACARCATTGAYCCTGACAA	CAGCTGGCATGGTAYACATGYTTGCAKGG	62/200-700	expressed protein
SC-CISP 183	9631_m01171	TGCTGGTTTGGARCTTATGGATATGATGTC	ACAGGYCTTTCCTTCAGGCABCGAACAGCC	62/200-700	expressed protein
SC-CISP 184	*9631_m04372	CAKTGGTYKCTTCTATTCTSGAAAA	ACACGCATAGCCCACTTBACAAAYTGYGCTATCCC	62/700	expressed protein
SC-CISP 185	*9631_m05193	CCTCGCCCTCGCCGAGCGCTACCTCGCCTTCC	GGCTGCAGYTTCCAWCGCCATTC	62/700	expressed protein
SC-CISP 186	9631_m06089	TGGCTTTCAGYTKCACTTGAC	TCGCATTTYTGGGCTCTYGTGATCTCCCA	62/600	expressed protein
SC-CISP 187	*9631_m06270	ATCAAGCGSTTCCTCCARGCG	CCAGCTTCCMRTTTYCCATAGCAGA	62/600	expressed protein
SC-CISP 188	*9631_m06276	CGCTCGACGTGCTCKCCAACGASGCGCTCC	ACATTGCTTTCTCHAGHGTYTCCTGCAG	62/600	expressed protein
SC-CISP 189	9632_m02065	AGTGGACAAGTTCCWTCAGTCAAAG	GGTCTAGCAATCAGACCATCCATCACCCAGCCACC	62/600	expressed protein
SC-CISP 190	*9632_m02933	GGATTTGCGATTSAAGCTTCAGA	GCCTGGAAGGTAATMGARTACTTCTCAAGYCCAAG	62/600	expressed protein
SC-CISP 191	9632_m03549	GCATCGCCCGCGACCTCAGCCGCGC	TCRGCTTTRTCTRTCATCTTKGATCG	62/200-1000	expressed protein
SC-CISP 192	*9632_m04044	CAGATTTGGAARCAGATGGCAGYAGATCTCCTGC	GGAACARCMAGRCGTCTTCCAGGTGG	62/600	expressed protein
SC-CISP 193	*9632_m04185	AGGAAGACVCTAGGTGGTGGAATGAG	TGYTGGCATKGCAAGCACATTGCG	62/1500-2400	expressed protein
SC-CISP 194	9632_m04302	GAGTATGTMTTGCTWGAGTTGGA	TCACCTASTAYCAAGGTAGGMGTCAATGTATCC	62/200-700	expressed protein
SC-CISP 195	*9632_m04386	CAGTGGCTGAGYTGCACSACGCGGCAC	GGYTTGCCCATGCTGAARTTGAGSACTCT	62/200-700	expressed protein
SC-CISP 196	*9632_m04387	GACGAGGAYTACCGCCTYTTCCT	CATCATTGCGCACCTGYCG	62/200-1000	expressed protein
SC-CISP 197	9632_m05065	TCTGCTGGGGCGGCGTCGAGCGGAGACCCAATCGG	GTGGCTCTTGGTGKGGAGTCTCCTTCATCGCCATG	62/300-2100	expressed protein
SC-CISP 198	*9632_m05706	TGTTCTCCGGCGASTGGACGCCGCCG	CCAGGTGTCSCCGTCCGCGTYGCACCCCTTCTTGC	62/300-2100	expressed protein
SC-CISP 199	9633_m02457	CAAGGGTTTCYTCATYAATGTGTTCATGGACAA	TGTGCTCCATCAGCATCAACTCGATCGAATTG	62/300-2100	expressed protein
SC-CISP 200	*9633_m03151	TCCTCGTSGAGGCGCTCGACAACCC	TGTTGTGCAACACGATGAGCAGCRCAGCGGAG	62/600	expressed protein
SC-CISP 201	*9633_m04595	AGACTTGCAGAGCTACTYGAAGAGGAAGG	CCRGCRGCTCCTGCAGTTACTGCC	62/450-1300	expressed protein
SC-CISP 202	*9633_m04606	GTGGACTGCTTTTCTTGC	GATRCAGATGATRGCCAWGGTYGCA	62/450-1300	expressed protein
SC-CISP 203	*9634_m00446	CTCTTGTTGCMAAYTATCCATGGGATGG	ATCCCTCCTTYAAATTCTTTGCTCAAAGACATG	62/450-1300	expressed protein
SC-CISP 204	*9634_m00834	ATGGCRATGGTWTTCGTGAACAAAGC	GCAATATACATWGGRATGTTAACCCCTTT	62/200-700	expressed protein
SC-CISP 205	*9634_m00883	TTGGAAGCTTTCTTGCTGCTCT	GAAGARAGAKTTTGSAGAGCATCTC	62/200-700	expressed protein
SC-CISP 206	*9634_m01883	CGATGGAGAWGGCGAGGAAGSTGGG	AGCCCATGTGTACTTGGCCAGWATGTGCTCCAC	62/600	expressed protein
SC-CISP 207	*9634_m01900	CCTGCTCCAAGAATYACMGAVGCTGAC	CATCAGGAGCCCCAWAAG	62/200-1000	expressed protein
SC-CISP 208	9634_m01901	TTGTTGGATCCAAAAGGAACATA	TCCTCYTGCATCTCKACATCRTGGCTA	62/600	expressed protein
SC-CISP 209	9634_m01907	TCCATGGGCCTTGTTGGATTTCTRTTTTGGAGGAG	GCCTGGMAGTGCTTCCATGCTACMGCAGC	62/600	expressed protein
SC-CISP 210	9634_m04099	TGAAGAGGGCSGCGCCGTSGGWGGAGCC	AGGGAACACTGGRTCTATGTARGCATGAT	62/700	expressed protein
SC-CISP 211	9635_m02011	TCATCWGCYGAAGCTGTYTTGGTGGGAGC	TGTCTGAAGTGAATGCACATTCTAYCATCMGAG	62/700	expressed protein
SC-CISP 212	*9635_m03691	CTTTGCWGTTGGCTTGTTCCGTTTGCTTGAGC	ACGTATTCCTTRAGAAGTTCCTTRGC	62/700	expressed protein
SC-CISP 213	*9636_m00083	TTCAARTCAAAAGCCCGCTTTGAGC	CCAGTGACMCCSACCTTACCTCTGTG	62/200-1000	expressed protein
SC-CISP 214	*9636_m01445	CGCRGGGAACCTVGAGCACTGYGCC	GCATASATGCAGTTRCAYGTTCTYGC	62/200-1000	expressed protein
SC-CISP 215	9636_m04024	TTGATYATRCATGAAGAATGYCTGCAA	GAAAGCCGGCAGCTAGCAACATG	62/200-1000	expressed protein
SC-CISP 216	9637_m01159	ATGTTAGAGTYCAGGTCACCATMTTAGGCAG	CTGGACACAGCCATYAACTGTGCATAC	62/200-700	expressed protein
SC-CISP 217	*9637_m02116	GCGAGCACGTCCGGCGAGTGGCTGAAGGGCGC	CGTGCTTGGCATGAACAAGGTTTCYCCTGCTTG	62/200-700	expressed protein
SC-CISP 218	9637_m02604	GGCGTRGTCTACACGGCYGTGCCGTTCTAC	TCAGCAATGTACTCRABCTCC	62/200-700	expressed protein
SC-CISP 219	*9637_m02820	TGGCSGAGGAGCTGGTGCTSGACACGGCGATCCG	TTCTTCTTCATCATGTCCATGSCCATGTTTGG	62/300-2100	expressed protein
SC-CISP 220	9637_m02869	GGGSAAGCTBTGGCTGACCACCGG	TGGAAGGYAWSCCAGGAGCACCCAT	62/300-2100	expressed protein
SC-CISP 221	*9637_m03127	CAGAGCTTCACGGAGGCGGACGACGCCC	GGCATCYGCATCTTTSACATCAAGATCAG	62/600	expressed protein
SC-CISP 222	9638_m03259	GCACTAATAGCTCCTGCTATACTYCCTCGGTC	CGMCCCAGGAGCATATCRCGGTCAAGG	62/200-1000	expressed protein
SC-CISP 223	*9638_m03510	CGGCCTCGGCGGCATCTTCCACAGCGCCG	GCTTGGGGACGSCGAGCCTSTCGCAGAGCACGTCG	62/200-1000	expressed protein
SC-CISP 224	*9639_m01482	CCAAACATGTTCACAGGAGTAGBRAWGG	TGAGACCATCTGGCRCCATAACCTTCATGCACACG	62/200-1000	expressed protein
SC-CISP 225	9639_m02613	TGCCTRGCTACAAGTMGATCTTGTGCCGG	TCGACCYCCAYCGTCGTCGCGAAGCCGCC	62/200-1000	expressed protein
SC-CISP 226	*9639_m03177	AGGGCGTCGCCGGCGGCRTCACCTGC	AGAAGAAATAATGGAAGCCATCRCCAAAGG	62/200-1000	expressed protein
SC-CISP 227	*9639_m03675	CCTTCCGCRACGCCGCSAGCTGGCG	AGACCYTCAGARGCRATCCTTGCATCTC	62/600	expressed protein
SC-CISP 228	*9640_m03627	AGGTGGTGCGGCCGGAGGAGGTGCTGG	CTCTTGGTCTTYTTCTCAGCTCCAGGAG	62/600	expressed protein
SC-CISP 229	*9640_m03891	ACACAGCAACWTCTCGATAGGCC	AGCTTTTGYGCAGTTCTTAMAATGGTATGCTCTCG	62/200-1000	expressed protein
SC-CISP 230	*9629_m00509	GGCGTATACTYGASTTGATAGTRCAACTCTGGAGC	CRGTGAGTTCAATYACAWAGTAATCTGC	62/200-700	expressed protein
SC-CISP 231	9629_m00709	CGGCGGCGGATCGGCGKCGAGGGTCGG	TCRACCTCGATGGTGGTTGTRCTCCA	62/200-700	expressed protein
SC-CISP 232	*9629_m02162	GCCATGGASTGGCAGGAG	ATGGCATCCAYTGAGGAATRGTCTCMCGTTC	62/200-700	expressed protein
SC-CISP 233	*9629_m03885	CTCCTTCCASGCCGGCGARCG	GCATTWGAGAAWATYGTATTCTTTGACTG	62/200-700	expressed protein
SC-CISP 234	9629_m04136	GATTTCTTGGGRGAGATKGCAARGGC	ATCTTCTGYCKTTTATTGGGCTTCTT	62/200-1000	expressed protein
SC-CISP 235	*9629_m05093	AGCTGTCGGAGATGACSGAGAAGATGAGCCAGTCG	GTGGCCGRCCGTCGCGAACGC	62/600	expressed protein
SC-CISP 236	*9629_m05800	GACGTGCTGCTSATYGGCSTCGGCG	GCGTAGGTCATGTCCTTGTTGGCCACCC	62/600	expressed protein
SC-CISP 237	9629_m06502	CCACCGARGGCATCRGCARGCCGCT	AACAGATACWGATTTYCCATCAGATG	62/600	expressed protein
SC-CISP 238	*9629_m06780	GAGTACCARATYCAGAAGCTCAC	GGAGCTCGRGTGAACAGCTCCTCTTC	62/600	expressed protein
SC-CISP 239	*9629_m06972	CTBGACTCCAAGGACTGGRTC	CACCGCGCTGCGSGGGYTCTTCATCGTCTTCACG	62/300-2100	expressed protein
SC-CISP 240	9629_m07213	AMRCAATCAGCWATTGGATATATKGC	ACAGCYGTTACAGACCATGAAGGTCCAAG	62/300-2100	expressed protein
SC-CISP 241	*9630_m00139	CGTGARGACCARCTTCCHCAGAAGG	CTTCTTGCGAGAAAAGTGGTTGTC	62/600	expressed protein
SC-CISP 242	*9630_m00249	CACGGCGGCGGCGGCGCSTGGGAGTACCTCTG	GCTGCCAGGAAAYTGCTTKGAAAGSACTCCA	62/600	expressed protein
SC-CISP 243	*9630_m04885	TCMGCCGCGASCGGCGACGAGCTC	AAGAGGAGGTASCGGTACA	62/600	expressed protein
SC-CISP 244	*9630_m05858	TGTCCAGCCAGAGTTTATGGAGCTCTTC	GGAAGRGCAATCTGCTCCAAACTCTGYTGCAATTC	62/200-1000	expressed protein
SC-CISP 245	*9631_m00446	GCATGCTTATATGGYCATCTWCCTTGTG	AGCACAAGCATCRTGRAGAGGA	62/600	expressed protein
SC-CISP 246	9631_m00649	AAAGGGAGGGGGTTCWGGAGTTGG	GCTCMAGGCTYTGAGGCAATGGAGG	62/600	expressed protein
SC-CISP 247	*9631_m01151	ATGCTGAGTGATTCCAGYCATGAGATWAGGCAGC	CTGCATAGTAAGGRACWAGTTGTTCCCCACCAAGC	62/700	expressed protein
SC-CISP 248	9631_m01171	AGTGCTCTTACTAGAGGTGGACCSGGAGGGCTCCC	AGGCAGRAACCATCATGCTATTGTAGG	62/200-700	expressed protein
SC-CISP 249	*9631_m02843	GCCATGATCGCSGGKGCGAGGGACGTG	GCTCTCCYTCWCCAGCATCAA	62/200-700	expressed protein
SC-CISP 250	*9631_m03849	AGTGCAAARGTYTTYTCTAGGAAGAA	CTTCWGCTGATTCKCCTTTRCYCTT	62/200-700	expressed protein
SC-CISP 251	9631_m06186	TCTTATYTGGAGCTCTAAAAGAYTGG	TYTTTYTCCGCTCTTSTTCTTCRAGC	62/200-1000	expressed protein (with alternative splicing)
SC-CISP 252	9632_m05671	GCWCTTGTGCCACTTGCCAA	GCCAATGRGTTGGCTCATCYTCTGGGGCTGTGG	62/200-1000	expressed protein
SC-CISP 253	*9633_m00454	AGAAGCAGACGCGCGAYGCSCACGC	CTCAACTTCAACMGCAGGAATMACWGATG	62/200-1000	expressed protein
SC-CISP 254	*9633_m02075	ATGCAARATATCRGGDGTAAAGGTCT	AGCAAYTGATGCACAWACAAGWGTGGCAGCACG	62/200-1000	expressed protein
SC-CISP 255	9633_m02988	GTACCCGGCGCTSCGGYCGCTSCTCCG	ACTTCTGYTAGCATTTTGKAAGCACCA	62/600	expressed protein
SC-CISP 256	9633_m04889	CAGGCATCCCCTSCTCCTCCCCGGCCGGCGATG	TCAGCCATCTCACTGGAGGGKATCTGCTTGG	62/600	expressed protein
SC-CISP 257	*9634_m00499	CCGGAGATCGAGATCATCGASATCGCGGAGAATG	CATGCACGCTCAATGGTYTTGCATTC	62/1500-2400	expressed protein
SC-CISP 258	*9634_m03719	GCYAAACCTCCRCGGAGGCACTCAATAC	AGCAGCCTTGTCAGACTT	62/1500-2400	expressed protein
SC-CISP 259	*9634_m03839	CCCGGGATAGGGCTACCCGTCTCRCGCG	CAGCRAGSCCATTATTTTTHARAATTTC	62/1500-2400	expressed protein
SC-CISP 260	*9634_m04409	AGTTTGAGCCAGAGTAYMATGTGA	AGTARAGTTTTRTCAGTAAACCGCTTTACTG	62/600	expressed protein
SC-CISP 261	*9635_m04317	GGCTGCGAGAACTGCCCSTTCCT	TCTCAACCAACGAGCWGCCCMACTC	62/600	expressed protein
SC-CISP 262	*9635_m04687	CCGCGATGGAGGCSCTCCACGAGGAG	CGRACAGCYCTGCATGABTCCTTGTG	62/600	expressed protein
SC-CISP 263	*9636_m00083	AGMGGCAGAATGCATGGCARCAGTT	CCAGTGACMCCSACCTTACCTCTGTG	62/200-1000	expressed protein
SC-CISP 264	*9636_m04594	GCCGACGAYGCCGTCTACGACGAGCTSGTCAAGC	TCTTGTGGCGCTTTGAGCGGTAGTG	62/200-1000	expressed protein
SC-CISP 265	*9636_m04608	TGGCGGAGATTGCAATYTTGTCACACCAAAAGGC	TCYCCAGCTTTYCKGATGTCWTCTA	62/200-700	expressed protein
SC-CISP 266	9637_m01159	GGAGGAGCGSGCCGCCGA	TCRTACTTCTCCTYTGGYGTCAGKGC	62/200-700	expressed protein
SC-CISP 267	*9637_m02121	TCTGATGTTAGCACAGTGGAGGARTGGAGGGTGG	ATGGGAAGGGGTCCAGCCCAAGTAGGTGCAAC	62/200-700	expressed protein
SC-CISP 268	9637_m02604	GTGACRGAGAAGTTWGCTGCWAATG	TCGAGCTCTTYAATGACAGGCTCCAC	62/200-700	expressed protein
SC-CISP 269	9637_m02928	CTCCAYCTRGCTWCTGGCCACCATGGG	GGATGCCAAGCACACTCCA	62/200-700	expressed protein
SC-CISP 270	9639_m02652	CCGAAGAGGGTTCCGGCGGCGGCGGC	CTGGAGATGYCTGATYAAAATATTYGTTG	62/200-700	expressed protein
SC-CISP 271	*9639_m03075	CTCAARCTTSAGAAGAAAGCTTTGGATGC	CTCAARCTTSAGAAGAAAGCTTTGGATGC	62/200-700	expressed protein
SC-CISP 272	9640_m00530	CCTTGGAARTTTGTTGATGCCYCC	CCACCTCCWATATGCCAAGCATACTC	62/200-1000	expressed protein
SC-CISP 273	9630_m05175	GGACGAGGTCSAGGTCSGCRGCGGCG	CCMGCCAGATCCGACTCCAGATCGCT	62/600	expressed protein
SC-CISP 274	9631_m04580	CAGTGGATGGAGCTGGAGCAYCAGGC	CAKGCTTTCTTGAACGGTGGC	62/600	expressed protein
SC-CISP 275	9640_m00530	CCTTGGAARTTTGTTGATGCCYCC	CCACCTCCWATATGCCAAGCATACTC	62/1500-2400	expressed protein
SC-CISP 276	9640_m02011	CCCCACGGCGATGCTCTCSGCSCT	AATTGATTAGACTCTTGYAGGTAGGTKGTCTCC	62/1500-2400	expressed protein
SC-CISP 277	*9629_m00225	GCGCAYCGGAAATGCATTC	GGTATACTWCCATAGTGAAACAGYTGCTG	62/600	expressed protein
SC-CISP 278	*9629_m05800	CGAGGAARGACGTGCTGCTSATCGGCSTCGGCG	GCGTAGGTCATGTCCTTGTTGGCCACCC	62/600	expressed protein
SC-CISP 279	*9629_m06434	TCTCCCGCGACCCGCTCTTCGTCAACACCGCCG	AGCCACAWGAAAAGCACAGARCAGAATATGCTCC	62/200-1000	expressed protein
SC-CISP 280	*9629_m06972	CGACGCSCGCCGCCTCGC	CGGAGRCSGAGGAGAKGAGGTTGCCGAAG	62/200-1000	expressed protein
SC-CISP 281	*9630_m03218	GTGCGTGCATTTGAYTGCAGRTCACARAGCAG	TCTAGAAGCCKCACAGTAGAATC	62/200-1000	expressed protein
SC-CISP 282	*9630_m03677	CAGCGSCGSAAGCTCGCSCAGTTCCAGC	TTTCTTCTTCTTCAGWGCAATCAAAGCTCTGTCT	62/200-1000	expressed protein
SC-CISP 283	*9630_m03826	ATGGTTGATCCACTGGAAGCTAAGCGC	CCCTTTCCTGTCYGASCTTCCA	62/200-1000	expressed protein
SC-CISP 284	9631_m04380	ATGGGGAAYCWTTTAGCTTCACT	TCCTCATCRCACCATTTGTTCMAGTCA	62/200-1000	expressed protein
SC-CISP 285	9631_m05478	CGCGCCAGYGAGCTCAGCTGCCAGCTCG	GCCTTCTGYAGCCGCACGTTGGGGCT	62/200-700	expressed protein
SC-CISP 286	*9632_m02643	TGGTTTACTCGTTTCCCAACRATTCTCCRAGGTTG	TTACCCAACTGTTGGTGYGCTATTCTC	62/200-700	expressed protein
SC-CISP 287	*9632_m03246	CTCCACCRTCTMCGGCCTCGCCGGCGCC	AGTAGYCCTCKGTCCTGCCCTTGAABCCGATCTG	62/200-700	expressed protein
SC-CISP 288	*9632_m03963	GGSTACATCAAGTTYCTKCACCAGCA	TGTTYGCCGGCGCCCMSAGGTSGGC	62/200-700	expressed protein
SC-CISP 289	*9632_m05691	GAAGGAGAAGGAGCTACGBGCCCA	GGCTTGCCRGGCTTRGGGCCCTG	62/200-700	expressed protein
SC-CISP 290	9633_m04194	CAAGGAAGCGGARCGAAACGCAAGCGACTGAAACG	CATGTCGTAGATGCTGTCCGAGTTC	62/300-2100	expressed protein
SC-CISP 291	*9633_m04369	CCGCAGATGAGGTGCGAGCG	CAACTGAAACATWGCYTGGGT	62/300-2100	expressed protein
SC-CISP 292	*9634_m01900	TGTTCGAGCGCCTCCCCG	TGTTCGAGCGCCTCCCCG	62/600	expressed protein
SC-CISP 293	*9634_m01985	CCAAGGGGCTGCTGCCCTACCTGCAGCGCGCC	GCTCGTCCAGCACGRTCCTGTTTRTCTGCTTTAGC	62/600	expressed protein
SC-CISP 294	9634_m05007	TCCYCATGATGAGCAACTYCGRGGTGG	TGCACTCTGCTCAACACAGCATGGCGTG	62/600	expressed protein
SC-CISP 295	*9635_m03977	TCCTCTACCCCGACGGCCTCMTCTCYCGCTCC	AGCTGCAARAAYTCCCTCAAWATGCG	62/200-1000	expressed protein
SC-CISP 296	*9636_m00083	TCAAAAGCCCGCTTTGAGC	GGTGACTTGAAGATGCTYTCCTTYTTGCGACC	62/200-1000	expressed protein
SC-CISP 297	9636_m01699	GCCTCCCTGAATTCSTCGCCGCCGTCTAC	TCMGGRTCAAYTCCCGAACACCTWAG	62/200-1000	expressed protein
SC-CISP 298	*9639_m01968	CTCAACTTCTCACGTTACGGTGACAC	AGAAAGGCCTCCTGCGCARTGTTTTCTG	62/200-1000	expressed protein
SC-CISP 299	9639_m02652	TGCTSCCAGAAGTTTGGATG	TGTCGYAGAAGTGCACGYAACCTCTC	62/200-1000	expressed protein
SC-CISP 300	*9639_m04063	GAGGTHTGGGGMRTCCAGTTCCACCC	GGGCGAGCTCCCTCYGGACG	62/1900-2500	expressed protein
SC-CISP 301	*9640_m03838	GGGCGAGCTCCCTCYGGACG	AGTTGGCTTATCTTGTCRCCCAG	62/1900-2500	expressed protein
SC-CISP 302	*9629_m00716	GCAGCAGCAACCGCATCC	GCGGAKAGCTCRACRTCGCCGTGCTG	62/1900-2500	expressed protein
SC-CISP 303	*9629_m00818	TCTGGTGGAGACACACAYCATGCCTGCATCTAGC	TGCTCACTCCAGTKATCAAGCGAGCT	62/1900-2500	expressed protein
SC-CISP 304	*9629_m00820	GAGGGAAACTGTKCGCGATGTG	TCCACATGGTAACTTTGCCACCAGCATGCCCAAG	62/600	expressed protein
SC-CISP 305	*9629_m01645	TGAAGATGGGRAGCACCACWGACAAGCG	GCWGATCCMACCAWTACATTCCTYGC	62/200-700	expressed protein
SC-CISP 306	*9629_m02101	TGCCRCGCAAGAAGCTYGAGGACCTSTACGAGCAG	GTGCTGTTGCCAYTTCAAAGCCTG	62/200-700	expressed protein
SC-CISP 307	*9629_m04571	CGACCTCAAGGCSCAGCTCTACCGCACYCAGGAGG	CTCRCCTCTKGATAATTTYTCATACA	62/200-700	expressed protein
SC-CISP 308	*9629_m05878	AGYGCYGAAGGTGTKAGCAGCRGCT	GCACGGSTTCCTTTCATTGCAGAAAC	62/200-700	expressed protein
SC-CISP 309	9630_m00217	CATGGCCGCGCCGCTCACGGCCGTCCG	TGGTGAACTCGAAGACCTTGCCGACGATCTCGAG	62/600	expressed protein
SC-CISP 310	*9630_m00249	GCGGCGGCGGCGCSTGGGAGTACCTCTGCCTC	GCATAAGCTAGATGATAAAGTGGAAYGGTTGGTTG	62/600	expressed protein
SC-CISP 311	*9630_m00277	GTGGTGGGTCTGGCCGCCGCCGCCGCCTCG	TGGTGCTCTCGCCGCCGGGGATGATGAGCGAGTCG	62/200-1000	expressed protein
SC-CISP 312	*9630_m02915	CGGCKCCGTGCTGCGSGGCGACCTCAACAAGATC	GCACCCACYGTCACRTACCGGTCAACAAG	62/200-1000	expressed protein
SC-CISP 313	*9630_m03400	CAGCTKGATGCDGAGAGGGCATCWCTCTTCTATGC	GCCTTTCTTGCATCAGTTGGYCC	62/200-1000	expressed protein
SC-CISP 314	*9630_m04120	CGCCGCCTCCMGCRCRTCTCCTGCC	AAGCAMCAGCCTTTTCMAKATAGGCACCATTG	62/200-1000	expressed protein
SC-CISP 315	9630_m04457	CTCCACCWCAGAGCWCTGCYGCTGC	CTAGCGCAGACAGCAAAGTAGACATCACAGCAGC	62/600	expressed protein
SC-CISP 316	*9630_m04571	TCTTCTCCAGGTTCTCCKCCGGCGC	AGGYTCCACWGGGTGCTCCACCGGCTTGAACTC	62/600	expressed protein
SC-CISP 317	9630_m05175	CTGMGSAGCCGCATGCTGTTCATGGC	CCMGCCAGATCCGACTCCAGATCGCT	62/1900-2500	expressed protein
SC-CISP 318	*9630_m05206	TGCGGCTGYGCCGGGAGG	TGCTTCAGCSKCATCTTCACCGTCTCCG	62/1900-2500	expressed protein
SC-CISP 319	*9631_m00329	CCCAGCAAGGGCCGYATGKCCGAGC	CVCCTASATAWCCAAATCCTGTAAC	62/1900-2500	expressed protein
SC-CISP 320	*9631_m00446	TGGCAGTCCCCGGCSGCCGC	CACAAGGWAGATGRCCATATAAGCATGC	62/1900-2500	expressed protein
SC-CISP 321	*9631_m00715	TCCATACACHATCACMGAGAGYTTCATGG	CCACYATCWGCYCTATGCATGTARTC	62/1900-2500	expressed protein
SC-CISP 322	9631_m01331	GAGGAGATWGAGAGAATCAGCTTYATATGCTCATG	CGTGACTTGCATAGCCATTCAGGCAAGGCATTGG	62/600	expressed protein
SC-CISP 323	9631_m01392	GGCCGGCGACGACGGGGGYARGAAGGTGTCGGC	AGGACCACCACTTCTTGCAAA	62/600	expressed protein
SC-CISP 324	9631_m01712	CTTCCAGAAAAGAARTGCAAGMGRTGTGGTTTG	CCTCTTCTTCYTCWGCCAGTACTTGTAGCC	62/300-2100	expressed protein
SC-CISP 325	*9631_m01829	ACACCGTCAAGCAGCGGCTGCAGCTCACSAGCAGC	GGTGCGTGGAAYAGCATTCTYGGCTTCCATCC	62/300-2100	expressed protein
SC-CISP 326	9631_m02919	CCAAGYTTKAGTGTTGAAGAATCTGATCT	CCTTTGKTGTYCCGSCCAGTTCCAA	62/450-1300	expressed protein
SC-CISP 327	*9631_m05167	ACCATTCARCAAGGRGAACTGCCTG	TGATCAGGYCCTCCATAAATATAGAAGCATCTGTC	62/450-1300	expressed protein
SC-CISP 328	*9631_m05602	CGCTTGGATAAGTATGGCCATATC	ATGGAAGTTACCAGCMACCCTCTGCAC	62/450-1300	expressed protein
SC-CISP 329	9631_m06310	GAAGCGGGACGAGSTCGAGGCCGGCCRCGAGCGGC	CCAACAAAMACWGTCCKCTTTCTGTCATAAAGAGG	62/450-1300	expressed protein
SC-CISP 330	*9632_m02933	CTCCACCGGSCGCAAGCGSTCCATCCACGACCGCC	TCTTCCCGRTAMAGATCATGCTTCCAT	62/450-1300	expressed protein
SC-CISP 331	*9632_m03405	GCCGGCKGCSGTGCTCTGGCTCGCC	TTGGAATGACCACCGATTTYARGGTT	62/450-1300	expressed protein
SC-CISP 332	*9632_m04417	GAGAAAAAGCAYCATGGAAGRCCAC	TCGTGCTTRTCCTGCTGRGTAACAACTTCTTTG	62/450-1300	expressed protein
SC-CISP 333	*9632_m05287	GATATYATAGAKGCTATTCATGCYGC	TTTTGTTCAGYHTTTTCTTGMAGTTC	62/450-1300	expressed protein
SC-CISP 334	*9633_m02894	GGTGGAGAGACTCRAAGTGCTGAAGAGAAGGCAGC	CAGAGTGAATCKAGACAGATGGACCA	62/450-1300	expressed protein
SC-CISP 335	*9633_m03151	CTCTCCGCCCCCGSTTACCCTAGGCCGGCCCCGCC	TTGTGCVACHCGATGAGCAGC	62/600	expressed protein
SC-CISP 336	*9633_m04692	TGCAGAAGAAGCAGTVGAATACCARCTTGA	AGATCAAAYTGTCGYCCAAARTAAG	62/600	expressed protein
SC-CISP 337	9634_m01901	TGAATATTCTGAGGSTCAARTGGTG	GGAGGACCYTCTTCRAACCTC	62/600	expressed protein
SC-CISP 338	9634_m01907	TCCATGGGCCTTRTTGGATTTCTRTTTTGGAGGAG	CTGCTGSCTTCTTCTTYGGTGGTGGATTCCCCCC	62/600	expressed protein
SC-CISP 339	9634_m04791	ACGCCGGCGACCTCCGCACCGCATCGCCCCC	AGCATATYTTGTGARTTCAGCTCATGAAGCATATC	62/450-1300	expressed protein
SC-CISP 340	*9635_m04659	GCAGAGGCCAGGAGCTGGAAAAGCAGAGCACTCGC	GATCTCGWTCATGAAGCCGTCBGGGTC	62/600	expressed protein
SC-CISP 341	*9635_m04317	GGCTGCGAGAACTGCCCSTTCCT	TCTCAACCAACGAGCWGCCCAACTCCT	62/600	expressed protein
SC-CISP 342	9636_m00146	GTTTCTTTGGTGGSKCAAATMCCTTTG	ATCTCCACCASTCCTCYTAGTGG	62/600	expressed protein
SC-CISP 343	*9636_m01001	AGGCGCTCKCCATMGCCGSCGACCTCG	TGGCAATGTTCCKCTGYACRACAGTCAG	62/1500-2400	expressed protein
SC-CISP 344	*9636_m04608	TGGCGGAGATTGCAATYTTGTCACACCAAAAGGC	AGAATAAGCCKCTCYCCAGCTTT	62/1500-2400	expressed protein
SC-CISP 345	*9639_m00611	GACACWTGGGARCCTYTGGAAGAAGGCCT	CCACCTCCRTAGTAGCCACCACGG	62/1500-2400	expressed protein
SC-CISP 346	*9639_m01968	TGGGATGTGCTBATGGAGGCTGTTCAGTGGTCTGG	AGCTTCATCARCTTAGCRTCCTCATARCACTG	62/200-700	expressed protein
SC-CISP 347	*9639_m04063	CCACCGCCCCRCGGCGSTGCTCCT	CTGATCCACTGCCACCACCAGCTGCAGC	62/200-700	expressed protein
SC-CISP 348	*9629_m00818	CTCTCCTTACTGGAATTTGGRCAAATAACTGCTGC	TGCTAGATGCAGGCATGRTGTGTGTCTCCACCAG	62/200-700	expressed protein
SC-CISP 349	9629_m02161	AGYGAGGAYRCCAAAAAACTTGCRGC	TCTTCGTCTTRTCCAGSACRCTCAGCTTCTGCTTC	62/200-700	expressed protein
SC-CISP 350	*9629_m03886	ATGCTRCTGGCYGTGGAAGGAGG	CTACTGAATCACACACTCACATTTCCKGAAACC	62/450-1300	expressed protein
SC-CISP 351	9629_m04572	CAGYTGGAYCTCCTGGARCARCTGAC	TGCAGAGCAAAAGCATGTTCCTATATGCCAGTCTG	62/450-1300	expressed protein
SC-CISP 352	*9629_m04993	GTTGTGCAAGACCTCAATSTGAACCCRAAGCTTCC	CTCCAGCATAATGGAAGTAWGCSCCAACTATCC	62/450-1300	expressed protein
SC-CISP 353	*9629_m05396	TGAAGCACGAGCGCCGCCGCCACGAGCTC	TCGAGCGCRACCTGCGCGTCCTTCTTGGCGGCCTC	62/450-1300	expressed protein
SC-CISP 354	9629_m07213	TGAGAAGGTTMCTTGGACCTTCATGGTCTG	CGATCCAGCYTCSGTGCAGCA	62/450-1300	expressed protein
SC-CISP 355	*9630_m00734	CGTCGGGCTBGGCATCGTCGCKGCCATGAGCC	GAGCTGCAGAAGGCTTTCTCC	62/300-2100	expressed protein
SC-CISP 356	9630_m02537	AGCATGACAARGTRGTCAGTGC	CGTTGCTGCACRGAGGGTTG	62/300-2100	expressed protein
SC-CISP 357	9630_m03345	TGCGCSCCGGAGAAGGAGRTSGGGAGCCTGAGCG	TGGCGCTCTCSGCCACGTACACC	62/450-1300	expressed protein
SC-CISP 358	9630_m03095	GTCGGCGCTSTCGSTGTTCAAGG	TGCTCTTCTCGTTGTAVGCCTC	62/450-1300	expressed protein
SC-CISP 359	9631_m01337	GCGGTGGMGCATCCTTCGCCGCGC	CWAGTCCAGTAGTGTCRATATTG	62/200-700	expressed protein
SC-CISP 360	*9631_m01485	ACCAACTTCCTTGCRCCTTTYGGGCCRTATCTGAG	TCAACATTCATGCGAGCYTGCCTCCA	62/200-700	expressed protein
SC-CISP 361	*9631_m01916	GGCGGGCGAAGATGYTSGACATMCAGAAGCG	CCTCCTTYCCRACAAGTTCCCTG	62/200-700	expressed protein
SC-CISP 362	*9631_m03849	CAAAGCTGTTGGAYTTCATTGCYGAACCTC	TCATGGATTCATYCWCATCYTCATC	62/200-700	expressed protein
SC-CISP 363	9631_m04380	AGTCGTCAACCTGAGGTGCTRTGGGCTCAACGCTC	TCTTCATCCTCATCRCACCATTTGTTCCAGTCAAC	62/300-2100	expressed protein
SC-CISP 364	*9631_m05052	AGAAAAYAAGATAGAAACRGCWGATGC	ACTTCRGTTAASCTGCCCTTCAAYTCACCAACTTC	62/300-2100	expressed protein
SC-CISP 365	*9631_m05159	CACGTGCTGAGAARCCTTTCATCTTAARTGG	TCTTCRTCTTCACTMGACTCRTCRGA	62/300-2100	expressed protein
SC-CISP 366	*9631_m05302	GGCACCTAYGGMGCGCACATGTTCCGCCCC	TCAGAAGAGSAGRCTGGCCCAWGCAGC	62/300-2100	expressed protein
SC-CISP 367	*9631_m05735	AGTTCAAGYGATGAAGAGGCWGATGATG	GTGGTKTAKGAGCATCAGAATTTGARCTCAG	62/600	expressed protein
SC-CISP 368	*9631_m05765	CGGGCTGCGTGTGGCGGMGTCGCTGCGG	GCRAGYTTYTTCAGGTAGAGGATRAT	62/600	expressed protein
SC-CISP 369	*9631_m06270	CCSATCAAGCGSTTCCTCCAGGCGCT	CCAGCTTCCMRTTTYCCATAGCAGA	62/600	expressed protein
SC-CISP 370	9632_m01344	CTGGGCGGCMGGAGGAGACGACGGGTGCCGCGGAG	AGCAGGTCCTTCTGCGACTGCT	62/600	expressed protein
SC-CISP 371	*9632_m01410	AGCCCCGCCTCCGACGACCGMCGGTTCTGGGACCG	GCGGCGGTGAGGGTRTCRGAGAGCTGCGC	62/600	expressed protein
SC-CISP 372	*9632_m03063	TTCTTGCTCSAGTGTATGRRTGAAGC	CAACTGGYGCTCCAAGTTCTCCWGCCT	62/700	expressed protein
SC-CISP 373	*9632_m03405	TTGGTRTTKGRGAACAGGTCTATTC	AATCCAGCAAARAAKGCCCAATTTGACTCA	62/600	expressed protein
SC-CISP 374	*9632_m03448	TGGTTCTTGGAGCCGTAYCAGAAGCACCC	CGTGCATGCTCCTCRGTGAGTGC	62/600	expressed protein
SC-CISP 375	9632_m03461	GAGGATCCCTCGGTGTTYGCCTAYGACGAGG	TCCYTTTCTTCTYGAAGCTGCC	62/600	expressed protein
SC-CISP 376	*9632_m04041	TGCCTGGTGATCCTGGCCGTGGCCTCCGCGCTCGG	TGCTCCTCAGCTACAAYCTGCTGCAGCTTGAG	62/1500-2400	expressed protein
SC-CISP 377	*9632_m04044	CAGATTTGGAARCAGATGGCAGYAGATCTCCTGC	AGCTCRAGTTCCAGAAGRCGGAGG	62/1500-2400	expressed protein
SC-CISP 378	*9632_m04279	GGATTTGACATGGATGATGTAGTAAG	TTGYACAGCAAGCTTMCGCTTAAAACCTTGTTC	62/1500-2400	expressed protein
SC-CISP 379	*9632_m04703	GGCTGGRAAGAGGCARTCTGGRAAAGATGCTACTG	GCTGAGCATTGCCASACTTTGCTGC	62/200-700	expressed protein
SC-CISP 380	*9632_m05691	GAAGGAGAAGGAGCTACGBGCCCA	TGGATGGCTTCTTGTCCTTGTCYTTCTTKCCCCGC	62/200-700	expressed protein
SC-CISP 381	*9633_m03310	TGGCTAGGCAAYCGGARAAGGATCATAG	GGYGCTGCTGGRCACATTCTTCGTTTTAGCAAGCG	62/100-900	expressed protein
SC-CISP 382	9634_m00034	CACACCCTCACCGCSCGCGTCMTCTCCGCCCGC	CACCTCRATCCGGCCCCA	62/100-900	expressed protein
SC-CISP 383	9634_m01938	AAAGGACAAGGKTAGRCGRGTGAGCTT	CCAACAACCCYTRAGCTCTGG	62/100-900	expressed protein
SC-CISP 384	*9634_m03839	ACGGAGCCGCASAAGAAGAACMGGATCC	ACAGCRAGSCCATTATTTTTHAGAATTTC	62/100-900	expressed protein
SC-CISP 385	*9635_m03576	CGACGTTATSCGATTCKGCCAATCCCC	AGAGCCTTYTTCCCTGACCCAG	62/100-900	expressed protein
SC-CISP 386	9635_m04092	CCAGCCGCTGCACTGCACACACGCCCTC	GGCGGTGCCGGTRAAGTCGCAGGTGGCGCCC	62/100-900	expressed protein
SC-CISP 387	9635_m04450	AGAACATGAGCTCCGCCCTCGCCGCCGCCGGCTAC	GCYGGTGGAGGGTTGTCAATAGCCCAG	62/100-900	expressed protein
SC-CISP 388	*9636_m00105	AGGAGCTGCTGTCGTCGGCGCCRTGGMGGACGGGG	CTGTATGCCATYACRGGAGGRAGAGG	62/100-900	expressed protein
SC-CISP 389	*9636_m01620	CTTCGCCTTCCTYCTCGCCGTCGGCGCCGAGC	GGCGCAGCCGCGGGAGGAGAG	62/100-900	expressed protein
SC-CISP 390	*9636_m02388	CGWGGTAGAGTRAAGAGGGTAC	AGCCTTTYTGCTTCRTCATTAGCCTCRGCTTGT	62/100-900	expressed protein
SC-CISP 391	*9637_m02116	GCGAGCACGTMCGGCGAGTGGCTGAAGGGCGC	TGCTTGAAGACRATAGAACCYTTYGCTGCCTCAGC	62/100-900	expressed protein
SC-CISP 392	*9637_m02121	TGCTGCWGTTGCACCTACTTGGGCTG	TTGCTCACCAGAACATTGTACATCATCCAGCC	62/100-900	expressed protein
SC-CISP 393	9637_m02340	CCAGCTTCGCCGYCACSTGYAGCCT	TCCTTGACCTTGGTGGASGGGAA	62/600	expressed protein
SC-CISP 394	*9637_m02820	GGCSGAGGAGCTGGTGCTSGACACGGMGATCC	GGCSGAGGAGCTGGTGCTSGACACGGMGATCC	62/600	expressed protein
SC-CISP 395	*9638_m01631	TTGGTCTTTATCCWGGACATACYATGWCACTTGAG	ATGCATGSTCACYGTTRTGAAGATG	62/600	expressed protein
SC-CISP 396	*9639_m00611	GGAGGATGAGGAACTATATCRGCTAYGGGATGTCG	AAGGCCTTCTTCCARAGGYTCCCAWGTGTC	62/600	expressed protein
SC-CISP 397	9639_m01388	GAGCGGATCCGGMRGAAGCTGGAGGAGG	CCATCTCAKTCTCAACRACATTGTTGGC	62/700	expressed protein
SC-CISP 398	*9639_m01968	CTGTATGAYCAAGATGTCCTMGCTG	CTCCTCDGCCTCCTCVAGCCAT	62/600	expressed protein
SC-CISP 399	*9629_m00225	CGGCTGCTSACRGAGTCSACGCTGG	CGCTGRATGCATTTCCGRTGCGC	62/600	expressed protein
SC-CISP 400	9629_m03206	GTTACATGAGAGAYCCAAGCMGGATG	GACTCRAGAAACTCCTTKAGAAGTTG	62/200-700	expressed protein
SC-CISP 401	9629_m04726	GAGGTGGTTAAYAAGAACCTWGARGCATACT	GTGGGCAAATAYGCDTGGTATGCTGGTAGGTAGCG	62/200-700	expressed protein
SC-CISP 402	*9629_m05396	GCGSGCGCCGCTGCACCTCAAGACSACGGCC	AGCGCGACCTGCGCGTCCTTCTTGGCGGCCTC	62/200-700	expressed protein
SC-CISP 403	*9629_m05494	TGCCSGTGCGCCTGCTSGAGGACGTC	GCACGCGAGGAGAGCTCCACTTGRCCTGGGGCC	62/600	expressed protein
SC-CISP 404	*9629_m05800	CGAGGAARGACGTGCTGCTSATCGGCSTCGGCG	AGATCCACCCYACCGTCATCCCGAGCAC	62/600	expressed protein
SC-CISP 405	9629_m06502	CGCARCATTGTYTAYTCATCTGATGG	ATCTTCATGRTAGAGATGAAGTCCAAGMCCAAG	62/600	expressed protein
SC-CISP 406	*9630_m00215	CGTCMGGAGCCACSATGGAGGACTGGGAT	GTTGMCTTRAAGTCAGCTTCTTCCAC	62/300-2100	expressed protein
SC-CISP 407	9631_m00182	GGCTTCACGCACCARGGCAG	ACAGTCTCCCCTCCAACAAGAGC	62/300-2100	expressed protein
SC-CISP 408	9631_m00771	CGGCTAGCTCCGTTTATTCGTTTCCGGGAAGCAAC	CGGCYTTCTCSGCGGGGAARTCGTCGAACACCACC	62/300-2100	expressed protein
SC-CISP 409	*9631_m01544	CCCAAGCGCCACWCCAAGCCCTCCCGCAGCG	GCCGAGRTCCTTGTAGTACTCCGTCTCCACG	62/300-2100	expressed protein
SC-CISP 410	9631_m01837	TCGATATGGMGGCGGAAGAAGGAGATGGG	CGRTACCAKATYTCTTTCCGCACRAC	62/600	expressed protein
SC-CISP 411	*9631_m03849	CAAAGCTGTTGGAYTTCATTGCYGAACCTC	TTCTTCCTAGARAARACYTTTGCAC	62/200-700	expressed protein
SC-CISP 412	9631_m04765	CCATATTGGTTGCTGCTGAGGGWGTACATAAGCT	CAACTGGYGCTCCAAGTTCTCCWGCCT	62/200-700	expressed protein
SC-CISP 413	*9631_m05446	GCGAGGCGGGTGGCSTACCTCGACGAGCC	AGCAACATTTTTTGCAAAYGAAACCA	62/200-700	expressed protein
SC-CISP 414	9631_m05832	CTGGAGTGGACCGGCGGTGGAGCAGCAAATCTG	CTCTAACTTCATAYCTCTCATGMGACAAA	62/200-700	expressed protein
SC-CISP 415	*9631_m06148	ATATTYGGTGGARCACCMCGCARCCT	ACAAGTGGGAGRGTYCKCTGGGGATCCA	62/600	expressed protein
SC-CISP 416	9632_m00592	ATATTTTGTATGCCRCCKTCWTCAGTTATTCCACT	AGAAAGGACRTCAAASAGWGCACAAGGTGTG	62/700	expressed protein
SC-CISP 417	*9632_m02647	TCAAGAARCTAATTGACWTGGAAGC	TCTYTCTCAGAVACRGCACCATAAAA	62/600	expressed protein
SC-CISP 418	*9632_m03063	TCCCAYCTCCACGTCTGGGC	CAACTGGYGCTCCAAGTTCTCCWGCCT	62/600	expressed protein
SC-CISP 419	*9632_m03508	GCCGGCCGAGCTGCACTTCAAGTTCCGCAAGGAGC	ACTGGWATCTTCTTGGAAAGMAGCTGT	62/600	expressed protein
SC-CISP 420	*9632_m03963	ACATCAAGTTYCTKCACCAGCARCTC	TGTTCGCCGGCGCCCASAGGTCKGC	62/600	expressed protein
SC-CISP 421	*9632_m05007	AAGAAAAAGCATGATCTYGTGCAGATGC	CCTAGTCATTGTGYTGAAARCCA	62/600	expressed protein
SC-CISP 422	9633_m01155	AAGAAAAAGCATGATCTYGTGCAGATGC	TGATGCAAGGGRCGTCCAGGAGTGCCCTGG	62/450-1300	expressed protein
SC-CISP 423	*9633_m02096	GCYTTAAATGGTGTGGCYTCTTCATCAAG	CGVCGATGYTCCTTGAAACTCA	62/600	expressed protein
SC-CISP 424	*9633_m02138	CTAAATTGAAGGAHATGYTGAAGAAGTTAGAAC	ATCKATCAYGAATGCTTCCACCAGCA	62/200-700	expressed protein
SC-CISP 425	*9633_m03310	TCGCTTGCTAAAACGAAGAATGTGYCCAGCAGC	ATTGTTCATGTTGGRGGTCTCTCCA	62/200-700	expressed protein
SC-CISP 426	*9633_m04053	CGGCGGTACACCGAGCASGAG	TTGAATGAHCGYTCATATYTCTTGACATC	62/200-700	expressed protein
SC-CISP 427	9633_m04344	TACCGCCCGCCGCGCTCSTTCGCGCC	TGGGCGGCATGAKCGGCACSGCCTCGCC	62/1500-2400	expressed protein
SC-CISP 428	9634_m00034	CACCGGCACCGTCCTCKTCACCGCSCGCAA	TCCGGCCCCAYTTGTCHACYGCCAGCCTC	62/1500-2400	expressed protein
SC-CISP 429	*9635_m01251	CTGCGCGCCSTACGTGGTGCCSCTGMCGGTG	AGTAGCTRCCCTTGATCTTGA	62/1500-2400	expressed protein
SC-CISP 430	*9635_m03691	CTTTTGGTRCAGCAACAYCTRATGAG	AGCTCAAGCAAACGGAACAAGCCAACWGCAAAG	62/600	expressed protein
SC-CISP 431	*9635_m03908	CCCAAGCACTGCGACAACAACGAGGTGCTCAAGG	CGGCGCGCTSAGCAGCTGCG	62/600	expressed protein
SC-CISP 432	*9636_m00107	CGGCGGCGGCGGCGGCGATGGGGATC	TCTTCTGGCCTGMGACCTTGTCYTCCCACCAGTAG	62/450-1300	expressed protein
SC-CISP 433	*9636_m01620	GCCTTCCTYCTCGCCGTCGGCGCCGAGC	GGCGCAGCCRCGGGAGGAGAG	62/450-1300	expressed protein
SC-CISP 434	*9636_m01655	GATGGCTATGGTCYCGYCTCATT	AAACTCATCAAGACWTAATATKATGGCYTCA	62/600	expressed protein
SC-CISP 435	9637_m01848	GTGGCGGCTGGAGCAGAAG	AGSCCCCTCTCTTTGATSTCRCCCTTCATGTCC	62/600	expressed protein
SC-CISP 436	*9637_m02116	GCGAGCACGTCCGGMGAGTGGCTGAAGGGCGC	TGCTTGAAGACAATAGAACCYTTYGCTGCCTCAGC	62/700	expressed protein
SC-CISP 437	*9637_m03388	AGGGCGGCGGCGMGGTTCSTGCA	GCSARCTTCTCCAGCTTCTCKTGTTCC	62/600	expressed protein
SC-CISP 438	9639_m00600	GCATTTGATCACCGGCRAAGTACACTAGC	ACAGTTCAACTTWGCRCGBTCATCCCT	62/600	expressed protein
SC-CISP 439	*9639_m00611	AGGATGAGGAACTATATCRGCTAYGGGATGTCG	AAGGCCTTCTTCCARAGGYTCCCAWGTGTC	62/600	expressed protein
SC-CISP 440	*9639_m01968	ATGGAGGCTGTTCAGTGGTCTGG	AGCTTCATCARCTTAGCRTCCTCATARCACTG	62/600	expressed protein
SC-CISP 441	*9639_m04063	GATGAAGCTYGCGGGGYTCAAGTCKGTGGACGG	GCTAASAGCTTSCCATCWGGACTCCA	62/300-2100	expressed protein
SC-CISP 442	*9629_m00291	CGCGCCATGTTCGCYAGCAAGTACTGGCTCC	GGGCAGAAGAGCAGGCACAG	62/300-2100	expressed protein
SC-CISP 443	*9629_m05525	CCATGGGTTGGCGTTGGCACGACGACG	TCATTTCWTCTGTGACRTCTTC	62/300-2100	expressed protein
SC-CISP 444	*9630_m00851	CAGYAAAGTWGAGAAGGACAGTGC	AAAACTGCATTKGATCTTGGMACC	62/300-2100	expressed protein
SC-CISP 445	*9630_m00994	TGGGTGCGYCGCYTCGTCGCCTGC	CCTTGRATYCTTAAACCTTTKGHAGG	62/300-2100	expressed protein
SC-CISP 446	*9629_m07241	CTCATGCTCGTCACSCCSGCCATCCCG	AGYGTCCAACTCCARAGCTCCCC	62/300-2100	expressed protein
SC-CISP 447	*9630_m02915	CGGGTGCGGTGGGAYTACCGCGGGCAGCG	GAGCCAGCTTCAAGGAYTGAGTTRGTYTCAACC	62/300-2100	expressed protein
SC-CISP 448	9630_m04738	CGCCGTCACCTTCGACATGCGCGGCGCCGG	CTTTGGTTTYTCAGACTTGAGDATAGCA	62/200-700	expressed protein
SC-CISP 449	*9630_m05206	GTGCGGCTGYGCCGGGAGGARCCGCC	GCCCACTGCTTCAGCCKCATCTTCACCGTCTCCGG	62/200-700	expressed protein
SC-CISP 450	9630_m05726	CACAAGGTGTTCGGCGCCAGCAACG	GCCGCACGCSAGCTGCGCC	62/200-700	expressed protein
SC-CISP 451	*9631_m01503	CCCAAGACGAAGGCGGCCAAGCG	TGCTYTGTTACACTKTCCACTG	62/200-700	expressed protein
SC-CISP 452	*9631_m01860	AGGCRCYGATGGCATGGTCTG	CTTCCAAATGGCAAYATAGCGTTCCCCAACTCCAG	62/200-700	expressed protein
SC-CISP 453	*9631_m02183	AGGGCGACATCACCCTCTGGTCCGTCGACGGCGCC	CTAGCTTCTCCAGTRGGGCARCG	62/200-700	expressed protein
SC-CISP 454	9631_m02919	AGTGTTGAAGAATCTGATCTYGGTGAYTGGGA	TCACTGTGGACGAACCTCGACAGRCACAAGGTC	62/200-700	expressed protein
SC-CISP 455	*9631_m04198	GGGGATGAGRGCGGGGAGC	CTTCTGTCGRGCAGCCARTGCCTGYTTCTCC	62/100-900	expressed protein
SC-CISP 456	*9631_m04768	TCCGCCGCGCTCAAGGYCCGCGTCCG	GGGATGCTGAGGAAGAASAAG	62/100-900	expressed protein
SC-CISP 457	*9631_m05432	TCCGCCGCGCTCAAGGYCCGCGTCCG	AGTTCAAAGTARGCATCCCARCAGCTGCA	62/100-900	expressed protein
SC-CISP 458	*9631_m06148	GCCRGAGGACGACRTCTGCTC	TTWATAAGGCGRCGRCAAATGGGRCAC	62/100-900	expressed protein
SC-CISP 459	9632_m00592	ATTTTGTATGCCRCCKTCWTCAGTTATTCCACTTC	AGAGWGCACAAGGTGTGATSGCTCTGAAAGTGTG	62/100-900	expressed protein
SC-CISP 460	*9632_m02643	TGGTTTACTCGTTTCCCAACRATTCTCCRAGGTTG	GACTTCARGATCTCTCTGGCYTGTCC	62/100-900	expressed protein
SC-CISP 461	*9632_m04041	TGCCCKCCCTGCAGCTGCGACTGCCCG	TGCTCCTCAGCTACAAYCTGCTGCAGCTTGAG	62/100-900	expressed protein
SC-CISP 462	9632_m04305	CAGWACGTACWGTATTTAATGATGAGG	CCAGYTTGCATRGAKCGTTTTARAGC	62/100-900	expressed protein
SC-CISP 463	*9633_m02096	CGYGTGAAGTGGAATGARGACAAYCTG	CGRCGATGYTCCTTGAAACTCA	62/600	expressed protein
SC-CISP 464	*9633_m03330	TCGTSTACSTSGACCGCCCCGMGGAC	TCGTSTACSTSGACCGCCCCGMGGAC	62/600	expressed protein
SC-CISP 465	*9634_m00649	CCACCGCCTGCCCGACCTGCCTCCCCGTCCTCCTC	CATGTCCAARVAAAAGAGCATCAACRTCTGTAG	62/600	expressed protein
SC-CISP 466	*9634_m02749	ACACTGGATATCCCAAGGAYCTAGGGCCATCAAG	TTTGCCTYGTGAGGCAAA	62/600	expressed protein
SC-CISP 467	*9634_m04225	AAATGGGACTGTMTGYGATCTCAC	ATGGAHATCTGMGCTTCTTTYGGAAG	62/600	expressed protein
SC-CISP 468	*9636_m00494	GAGCGGAGGCGGCGAGTCCGTGATGGTCGGCCGCC	GCGTGCTGCTGGACGAAGTAGAGCCCGACGGAGGG	62/600	expressed protein
SC-CISP 469	*9636_m03301	CTCCGCAGCTTCGTCGACGGCG	GATGACGAGGATGGCGCGGAGGCCGCTGC	62/600	expressed protein
SC-CISP 470	9636_m04333	GAGGCCACCTKGCDSTCAAGAGCTT	CTGCTGTAGTTGGAGACGAYGGTCAGCACCTCGCC	62/1500-2400	expressed protein
SC-CISP 471	*9637_m02820	GAGGAGCTGGTGCTSGACACGGCGATCCG	TTCTTCTTCATCATGTCCATGGCCATGTTTGG	62/1500-2400	expressed protein
SC-CISP 472	*9637_m02991	AAGAAAGAGAGGGAAGCARCAAAG	TCGRTATGGCATGWASCGATGATCTTTGG	62/1500-2400	expressed protein
SC-CISP 473	*9638_m02943	CTTCGTGCTCCGSATCGAGGAYGGCAGGGGGAAGC	GAAAGCATRCCACTTCCAGTTGATGGCT	62/1500-2400	expressed protein
SC-CISP 474	*9639_m04063	GACCACCGCCCCRCGGSGSTGCTCC	GAGTAATCRTACAGGGWGATGCTCTTGTCATC	62/1500-2400	expressed protein
SC-CISP 475	*9640_m02046	TCCTCGASGCYGTCGCCKCCGTCTCCG	ATTTTCTCACCASTTTCMCGTARGCTTGCC	62/1500-2400	expressed protein
SC-CISP 476	9629_m00709	CGAGGGTCGGSGACTGGG	TCRACCTCGATGGTGGTTGTRCTCCA	62/1500-2400	expressed protein
SC-CISP 477	*9629_m00716	TGGYGGTGGAGGAGATCACCGAGGG	GGCTTCTTSGTGTTRGACACCTGGATGCG	62/1500-2400	expressed protein
SC-CISP 478	*9629_m02101	CAGACGTTCCAGACSCTGCAGAACGAGTGCCAGG	CGYTTYTCCTTGGTRGATTCTTGGT	62/200-700	expressed protein
SC-CISP 479	*9629_m02162	GAGMTTGAAGTYGATGTTCCMTGYTC	GAAGRCCTTCAAGAGWTCGCCA	62/200-700	expressed protein
SC-CISP 480	*9629_m03878	AGCRTAGCYGARTACATGGAGGAGGTGCT	GGGGCTCCACAAAGCTTGCTAACTG	62/200-700	expressed protein
SC-CISP 481	9629_m06364	CTGGTGCGGCTGCAGCACCGCAGCGC	TCCTTGATKCCRTTCATCATKGGCA	62/200-700	expressed protein
SC-CISP 482	*9630_m00734	CGTCGGGCTBGGCATCGTCGCKGCCATGAGCC	GCACTCKGAGCTGCAGAAGGCTTTCTCC	62/300-2100	expressed protein
SC-CISP 483	9630_m02040	GCACTCKGAGCTGCAGAAGGCTTTCTCC	AGCTGCTGATRGGCCTYGCCARGCA	62/300-2100	expressed protein
SC-CISP 484	*9630_m02915	TCGGGTGCGGTGGGAYTACCGCGGGCAGCG	GCACCCACYGTCACRTACCGGTC	62/300-2100	expressed protein
SC-CISP 485	9630_m03095	GTCGGCGCTSTCGSTGTTCAAGG	GCTTTCTCKYTGCTCTTCTCGTTG	62/300-2100	expressed protein
SC-CISP 486	*9631_m00357	AGCTGCTSGGSGTCGCCGARGGCGC	CAACCTTKCCAGCCCTYCGCYGTGATAAGCTCTGC	62/300-2100	expressed protein
SC-CISP 487	*9631_m01510	GCCTCSTTCCGCGGCTGCTGCTGCTGC	CGGCGGTGAAGAGSAGCGTGATGTTGAGG	62/200-700	expressed protein
SC-CISP 488	9631_m03742	TGAAACTGACAATGGTGAGATMTTTGATGCATGGG	GCAATCACAGTWCCWGTAGTTGTTCTKCCCCTGCC	62/200-700	expressed protein
SC-CISP 489	*9631_m05076	GACGCSGAGACGTTCAAGACRGC	GCACGCCATSCAGTYAACAARACCC	62/200-700	expressed protein
SC-CISP 490	9631_m06359	ACCTKGGCGTGCAGAAGAGYCCTCCATC	CCAGGAGGGAACCAGAACTCSACATC	62/200-700	expressed protein
SC-CISP 491	9632_m00592	GAGAGAGTYCGTGCACTGTTAGATGAG	AGAAGCTTGCTMAGHACWGTCATTCC	62/200-700	expressed protein
SC-CISP 492	*9632_m03499	CGGAGRCGATGGCGACGGAGAAGCT	CTACTCGAASTTGTAGTGSTTGTCGACRGCCTCGG	62/200-700	expressed protein
SC-CISP 493	*9632_m04041	TGCCTGGTGATCCTGGCCGTGGCCTCCGCGCTCGG	TGCTCCTCRGCTACAAHCTGCTGCAGCTTGAG	62/200-700	expressed protein
SC-CISP 494	*9632_m04132	CCGRAGSTGCCGCTGTTCYTGGCGAG	CCAGCTTSGCGTACTGCGACATGATCTCGCCGTCG	62/1500-2400	expressed protein
SC-CISP 495	*9634_m03719	GCYAAACCTCCRCGGAGGCACTCAATAC	TCCTCCAAYTCTGTBGCWAGGCCATGCCGG	62/600	expressed protein
SC-CISP 496	*9634_m04219	GGGCTTTGGTCTTCCAGCCAAGACATCAAACAC	ACTCTTCTGKTYTCAGTCAATGCTGCTTG	62/600	expressed protein
SC-CISP 497	*9635_m03697	AGGGCCGCGCSCACTGCGTCGGCACCGAG	AGGTCGAAGTGCTGGACGCCGAGCACCTGCAGCGC	62/600	expressed protein
SC-CISP 498	*9636_m00105	GAAGGAGCTGCTGTCGTCKGCGCCRTGGMGGACGG	CTGTATGCCATYACRGGAGGRAGAGG	62/600	expressed protein
SC-CISP 499	*9636_m00107	CGGCGGCGGCGGCGGCGATGGGGATC	AGGTTGGCCCCCTGCYTGTCCRTCTTGTAGAGC	62/600	expressed protein
SC-CISP 500	*9636_m01620	CTTCGCCTTCCTYCTCGCCGTCGGCGCCGAGC	GCGCAGCCRCGGGAGGAGAG	62/600	expressed protein
SC-CISP 501	*9637_m02991	CTCCGTCTCCGCATCTCCCCCGCGCTGCTCTCCCG	GGCACGTCBGCGAGCRCGCGCTCC	62/600	expressed protein
SC-CISP 502	*9638_m03510	CAACACCATCCTCCAGATCAACCGCATCTTCAAGG	TCGCGSCYGAGCTCCCGCAGGATCC	62/200-1000	expressed protein
SC-CISP 503	*9639_m00611	AGGGTRGAGAAGCCTCGGAATG	CAACCATRACYGTCTTATTKATGGC	62/200-1000	expressed protein
SC-CISP 504	*9639_m01968	ATTGCACTTTTGAAGAARGGCAAAATGGAGGAC	TGCTGRTTCTTYCCAGACCACTGAACAGCCT	62/200-1000	expressed protein
SC-CISP 505	*9639_m03179	AGGAAGAGCCTGACATTTAAAGC	ATTTTGAGGCACTGRTCACAYGTYGGCC	62/200-1000	expressed protein
SC-CISP 506	9639_m03277	AACAYATSAAGATGGCCATSCTGARGCA	CGGCCRAGCTTYGGTGACCTAGCRCGTGTTGG	62/200-1000	expressed protein
SC-CISP 507	9640_m03142	GCGGCGGCGTTCCGTCAGATGGGSAAGTACATGCG	TGASCTGATCATCATGCCTMTTGCTCTCAT	62/200-1000	expressed protein
SC-CISP 508	9630_m05175	TTTGGCAAGACARCATTGAYCCTGA	GGCCGYTCSCCGAGTYGCTCGCSGAG	62/200-1000	expressed protein
SC-CISP 509	*9631_m00715	GAGCCACGCGGCCACGCCGAGGTACAGCAGCAAG	CAGCTGGCATGGTAYACATGYTTGCAKGG	62/200-1000	expressed protein
SC-CISP 510	9631_m01228	TCTTCTGTTTGGGGGCGAAT	TGGGTGTAGATGTAGTCGGTGTG	62/200-1000	expressed protein
SC-CISP 511	9632_m03083	CCGGAGATCGAGATCATCGASATCGCGGAGAATG	TGGCCCACCATAGCTTTATAAAGCGGTTGCCC	62/200-700	expressed protein
SC-CISP 512	*9634_m00499	ATCKWCATGGYACAGAAATTCAYTG	CATGCACGCTCAATGGTYTTGCATTC	62/200-700	expressed protein
SC-CISP 513	*9629_m00820	ATGGAAATTACMTTTTTGGGTACGGGTTCATCCC	TCCACATGGTAACTTTGCCACCAGCATGCCCAAG	62/200-700	expressed protein
SC-CISP 514	*9629_m01287	CGTCARCATCTTCAATCTACTGTTGAGGCTCTTC	GCGATCGCYTCRTCCTTCATRCTGTCCTC	62/200-700	expressed protein
SC-CISP 515	*9630_m00851	GTCGGCGCTSTCGSTGTTCAAGG	TTCTTYAAAACTGCATTKGATCYTGG	62/100-900	expressed protein
SC-CISP 516	9630_m03095	CGCCGTCACCTTCGACATGCGCGGCGCCGG	TGCTCTTCTCGTTGTAVGCCTC	62/100-900	expressed protein
SC-CISP 517	9630_m05213	GCCGACGASGACCAGCTCCT	TCCTKCTTRGCTTGCTGTTGAGCA	62/100-900	expressed protein
SC-CISP 518	*9631_m01494	CAAGGCGGAGMGGAGGCTSAGGAGGG	CAACTTAAGATGCTCRAARGGGTTTAACTTGAAGC	62/100-900	expressed protein
SC-CISP 519	9631_m01719	GAGACAGYGARTTTGAGGGWGGAATC	CGCAGCTGCTCCTTSACCTGCCGCAGCG	62/100-900	expressed protein
SC-CISP 520	*9631_m01928	TCGCAAGCAAATGAATATKTCCGARCTCAATG	CTGTCRTGCTTTGGCTTCTGG	62/100-900	expressed protein
SC-CISP 521	9631_m02150	TTGAGATAACCCCRGACAAGCG	CCCCAAAACATAGCAAAGCAATGCATATGCTCAGG	62/100-900	expressed protein
SC-CISP 522	*9631_m04649	GCGRAAGATTGAGAGGATGATMAGGCGYCTTGA	CAGCTGCAYGAGTTAGCAGCCAAATCCCACACACG	62/100-900	expressed protein
SC-CISP 523	*9631_m05735	TRCTBGCACTSAAGAACAAGGCMAC	GGTGGTGGCATAAGMACTCGAGCATCTCTCTG	62/100-900	expressed protein
SC-CISP 524	9631_m06371	TGGGCGGCMGGAGGAGACGACGGGTGCCGCGGAG	CCAGYTTBGCCTTCTCCAGATCCATC	62/1900-2500	expressed protein
SC-CISP 525	9632_m01344	GTCGGCGCTSTCGSTGTTCAAGG	AGCAGGTCCTTCTGCGACTGCT	62/1900-2500	expressed protein
SC-CISP 526	9630_m03095	CGCCGTCACCTTCGACATGCGCGGCGCCGG	TGCTCTTCTCGTTGTAVGCCTC	62/1900-2500	expressed protein
SC-CISP 527	9630_m05213	AGATGCACTGGTCGTAAGCTTTCAAGATTTGGGC	TCCTKCTTRGCTTGCTGTTGAGCA	62/1900-2500	expressed protein
SC-CISP 528	*9631_m00894	GCCGACGASGACCAGCTCCT	CGAGGAGCRCCACAACGKAGTTTCACAAAAGGGAC	62/1900-2500	expressed protein
SC-CISP 529	*9632_m03246	TGTATTTCGTGCARCTGARGCRTGTGA	AGCTCCTSGCCGATGCTGGAGAAGAAGAGCCCCG	62/600	expressed protein
SC-CISP 530	*9632_m03273	CGAGGATCGATGGTGGGCGGCGGGGGGCGCCG	CCATCATGCCCTYAKCTCRACATAGG	62/600	expressed protein
SC-CISP 531	*9632_m04041	TTCCCCATGCGBTTCMGGGACGACAC	TGCTCCTCRGCTACAAYCTGCTGCAGCTTGAG	62/300-2100	expressed protein
SC-CISP 532	9632_m04148	AAGAACCGHCARATGCTCTTYGATGGGG	CCGTTGGTGGTGAGGTGGTGCACG	62/300-2100	expressed protein
SC-CISP 533	*9632_m04703	TCGTCCDCCACAGGCTCCWGCTCG	AGTGCACTAGGCACATCWGCSGCATGCCAATCCC	62/300-2100	expressed protein
SC-CISP 534	*9632_m05007	GGCGGGRGCCGTGCTCCTGTGGGCG	CCTAGTCATTGTGYTGAAARCCAGGRAGAAG	62/300-2100	expressed protein
SC-CISP 535	9632_m05688	CGTSGTGAAGAACTACKCCGCKTTCGGGG	TGAATRCTGTGACCTTTTGACTTGAGGAAAAG	62/300-2100	expressed protein
SC-CISP 536	*9633_m02762	TGAAGTTGTGMGAACTCATGGGCATTTGC	TCRCCATRCTTSTCTATTAATCTGCCAAT	62/300-2100	expressed protein
SC-CISP 537	*9633_m02876	CAGGAGRCGRCCGTGCASATCGTSTAC	AGAACTCRCTRCGGAAGTGGACRGCAC	62/300-2100	expressed protein
SC-CISP 538	*9633_m03330	AGACTTGCAGAGCTACTYGAAGAGGAAGG	CTTGTAGTGGTAGAGCACYGCSTCC	62/300-2100	expressed protein
SC-CISP 539	*9633_m04595	GCTGGTGARGTGACDTCTGCYGCTGG	GCTCCTGCAGTTACTGCCATYGGTGCAGTCAC	62/300-2100	expressed protein
SC-CISP 540	*9633_m04873	CAGAAAYGAGGAGCTATACTCAGTKGGYAAGCC	CGCAAAGGAGGACTTTGC	62/300-2100	expressed protein
SC-CISP 541	*9634_m00121	TCTTCAGCTACAACAYRGCGCTSGGGCCGCC	CCACTGCTGCRCTCTCCTCATCTACTGTTG	62/200-700	expressed protein
SC-CISP 542	*9634_m00569	TCCATGGGCCTTRTTGGATTTCTRTTTTSGAGGAG	TGCATAAAGGCARTCCATCATTCCYTTCTCC	62/200-700	expressed protein
SC-CISP 543	9634_m01907	GCRACGACGACSACGGCGACG	AGCARCTGCTGSCTTCTTCTT	62/200-700	expressed protein
SC-CISP 544	*9634_m04219	GACGAGGGCCGTYGACTTCCTCGG	GTGTTTGATGTCTTGGCTGGAAGACCAAAGCCC	62/200-700	expressed protein
SC-CISP 545	*9634_m04859	GACAAGGAAGGGAAGACRCCCCTGATGG	TGAACATSACRTTCACATCRATGCC	62/200-700	expressed protein
SC-CISP 546	*9635_m02550	AGATGTACTCCAACGCCCTCCGSAAGCTCCCCTAC	TGGCAGCATGGTGCAATGCWGTCCCA	62/200-700	expressed protein
SC-CISP 547	9635_m03087	TGTTCTTCGRCTTGGTGCTG	GCACGCTCAAGCATCTTGTC	62/200-700	expressed protein
SC-CISP 548	*9635_m03212	GCTGGGTCAGGGAARAAGGCTCT	CAGGRTGRGTTACTATGGCTYCCATCGTC	62/200-700	expressed protein
SC-CISP 549	*9635_m03576	GCCTGCGGGTTTGACTCCATCCCCGCGGAGCTCGG	GATCATCCGRGARAACAACYTCTTGGG	62/200-700	expressed protein
SC-CISP 550	9635_m04059	GAGCGGAGGCGGCGAGTCCGTGATGGTCGGCCGCC	GAKGGACCTGCCMAAGGAGAA	62/1500-2400	expressed protein
SC-CISP 551	*9636_m00494	GGTGGGCGTCGBCGGYGGAGTTCGCCAC	GCGTGCTGCTGGACGAAGTAGAGCCCGACGGAGGG	62/1500-2400	expressed protein
SC-CISP 552	*9636_m01667	CCAGCATCATCCATCATKCCACTSCACAACCATCC	TGCTTTCTTGAYGGATGWATRTCAATGGAATG	62/1500-2400	expressed protein
SC-CISP 553	9637_m01182	CCATGGCCTTYGCCAGCTCGCT	AGGTCCTKTGTACAGGTCYCTTCTA	62/600	expressed protein
SC-CISP 554	*9637_m03128	GGCAGGGGGAAGCAYGCCTTCGTCGGSCTCGG	GCYAAAGCACTTSCAGATTCATTCACTTC	62/200-1000	expressed protein
SC-CISP 555	*9638_m02943	CCACCCGCCGACGCTTCGATCCCCTCCCTTGC	GAAAGCATRCCACTTCCAGTTGATGGCT	62/100-900	expressed protein
SC-CISP 556	*9638_m03510	CGAAGAACCCGTAYGGGGACCCGGTGGCGATGCTG	GGGACGSCGAGCCTSTCGCAGAGCACGTCGCAG	62/100-900	expressed protein
SC-CISP 557	9638_m03894	AGCTGAAGARGTGARACCYGCTTTTG	GTCTATCAGCARCTTCAGAKGTAARAG	62/100-900	expressed protein
SC-CISP 558	*9639_m00611	GCAGTYAATTATGGYTCWGTTGGYGG	CCACCTCCRTAGTAGCCACCACGG	62/100-900	expressed protein
SC-CISP 559	*9639_m01472	ATTGCACTTTTGAAGAARGGCAAAATGGAGGAC	AGCCCAGAAAGAYTTCTCAGGTG	62/100-900	expressed protein
SC-CISP 560	*9639_m01968	TGCTSCCAGAAGTTTGGATG	CCAGACCACTGAACAGCCTCCATVAGCACATCCC	62/600	expressed protein
SC-CISP 561	9639_m02652	GATCAGAGGCCRCARCCAGAAGAAG	TGTCGYAGAAGTGCACGYAACCTCTC	62/600	expressed protein
SC-CISP 562	*9639_m02921	GAGACGCGCSAGGGCGAGG	TCGTCAAAACCYTTGTCCCA	62/600	expressed protein
SC-CISP 563	*9639_m04494	AACAYATSAAGATGGCCATSCTGARGCA	AGTTTGCRGCCATCATCARCTCCAG	62/600	expressed protein
SC-CISP 564	9640_m03142	GGCATTAATTGTRTGGCG	TGASCTGATCATCATGCCTMTTGCTCTCAT	62/200-1000	expressed protein
SC-CISP 565	*9629_m03843	TCTCATGGYGCKTTCCGTGACTATCAAGTTGATGC	GCCACARGGTGTAAGCAGSTAG	62/600	expressed protein
SC-CISP 566	*9629_m04725	CTGCGTGGCGCGSCTSGTGCG	GCAAGRGCAGCAGCAACTATTGGGAGRGGTGCC	62/600	expressed protein
SC-CISP 567	9629_m04943	CTGAAGAACCRGACTGGAMTTTCATCAG	ACCTGKTCCCATTCRAACTGMAGYTCC	62/600	expressed protein
SC-CISP 568	9629_m07213	CGTCMGGAGCCACSATGGAGGACTGGGAT	AGTCTGCARCCCAAAMSGATCCAGC	62/600	expressed protein
SC-CISP 569	*9630_m00215	GCCGCCGCCGCCGCCTCG	GTTGMCTTRAAGTCAGCTTCTTCCAC	62/600	expressed protein
SC-CISP 570	*9630_m00277	CACAGTGGCAGSAAGGAG	TGGTGCTCTCGCCGCCGGGGATGATGAGCGAGTCG	62/600	expressed protein
SC-CISP 571	*9630_m00336	GGGTGGAGCATGCTGTCCCGCGCCCG	TCCAGAGCTTAAATGCMACCTCATGTAGAAAGCG	62/600	expressed protein
SC-CISP 572	*9630_m00569	CGGGCRAGGAAGCTBGACCAGGGCATCCTG	CCCGCACCAGTAGGCYARGTGCTC	62/1500-2400	expressed protein
SC-CISP 573	*9630_m02101	GAGGCAGTKCAAGAMTTCAGGAGATCT	GTAGAGTARTAATTYCCAACTTGTTTCTTYTCAGC	62/1500-2400	expressed protein
SC-CISP 574	9630_m04249	TCTTCTCCAGGTTCTCCKSCGGCGC	ACGAGCAAYGGCCACCACGATGAAG	62/1500-2400	expressed protein
SC-CISP 575	*9630_m04571	GAGGGCRCCGCCGTCACGCT	TCCACWGGGTGCTCCACCGGCTTGAACTC	62/1500-2400	expressed protein
SC-CISP 576	9631_m00139	TCAATCGCCTCAAGGGCACCCASCTCCTC	CTTGATCCARAAGCTCTTCTGGAACTTGGC	62/200-700	expressed protein
SC-CISP 577	9631_m00182	CGAGTTCCTGCGCCGCGTCTCCTCCCGCGC	GTTGCTACTTTGCCAGAGA	62/200-700	expressed protein
SC-CISP 578	9631_m00649	TTTGGCAAGACARCATTGAYCCTGACAA	TGGTTATCKCTTCTRGCCAGYACATAGACTGG	62/200-700	expressed protein
SC-CISP 579	*9631_m00715	CCCGGCGGTGAAGCGGATCCTKCAGGAGG	CAGCTGGCATGGTAYACATGYTTGCAKGG	62/200-700	expressed protein
SC-CISP 580	*9631_m01928	GCYGAAACCATTCARCAAGGRGAACTGCCTGC	TCACGTGATTTKATAGCDAGTGCYCGTCT	62/300-2100	expressed protein
SC-CISP 581	*9631_m05167	GCGRAAGATTGAGAGGATGATMAGGCGYCTTGA	TGATCAGGYCCTCCATAAATATAGAAGCATCTGTC	62/300-2100	expressed protein
SC-CISP 582	*9631_m05735	GCTTCWCAAGTAACATTACCACGTGAYTTGCATGG	GGTGGTGGCATAAGMACTCGAGCATCTCTCTG	62/300-2100	expressed protein
SC-CISP 583	9631_m06089	TGCCGCCGGAGGACGACGTCTGCTC	AAGCTTCRTCAGRACAACTCCTGTTG	62/600	expressed protein
SC-CISP 584	*9631_m06148	CTGGGCGGCMGGAGGAGACGACGGGTGCCGCGGAG	AGGCGRCGRCAAATGGGRCACTTGCAAG	62/600	expressed protein
SC-CISP 585	9632_m01344	TCTTAGCTCAGAAGCGTGATGARTTCCGCCG	AGCAGGTCCTTCTGCGACTGCT	62/600	expressed protein
SC-CISP 586	9632_m03083	GCRTTTAAGGATTTGWTGGCTGC	GTGGTYCGATTGTCAAGCTTAAACCTATTCTG	62/600	expressed protein
SC-CISP 587	*9632_m03273	AGGAAGACVCTAGGTGGTGGAATGAG	AGGTGWATCATTTTWGTCCCYAACTC	62/600	expressed protein
SC-CISP 588	*9632_m04185	GGCTGGRAAGAGGCARTCTGGRAAAGATGCTACTG	TGYTGGCATKGCAAGCACATTGCG	62/100-900	expressed protein
SC-CISP 589	*9632_m04703	GTCCAGGGATMTATGCCATACA	GCTGAGCATTGCCASACTTTGCTGC	62/100-900	expressed protein
SC-CISP 590	*9632_m05007	GATGAAGGGTTGGAAGGAACCRACRCCTCTTCAGC	TCAAGCTGAAAAGCAAAGTGAAACCTCCTCACAAC	62/100-900	expressed protein
SC-CISP 591	9632_m05019	GAGGCGCTCGACRACCCYCGCCA	CTTCACTGCTTSYAAGCGTTTCTG	62/100-900	expressed protein
SC-CISP 592	*9633_m03151	ATATGGGAATATCAAGGACCRCAG	ATGAGCAGCACAGCGKAG	62/100-900	expressed protein
SC-CISP 593	9633_m03195	CCGCAGATGAKGTGCGAGCGRAAGAAGGAC	TGAGCTAARTATKCATCTYCCTCATC	62/100-900	expressed protein
SC-CISP 594	*9633_m04369	TGCTCTTAAYGCAGCKAAAGAGGCTGAGGC	CAACTGAAACATWGCYTGGGT	62/100-900	expressed protein
SC-CISP 595	*9633_m04545	AGACTTGCAGAGCTACTYGAAGAGGAAGG	ATKGCTTCAATTYGCCTTAGDAGYGG	62/100-900	expressed protein
SC-CISP 596	*9633_m04595	TCKTCGGCGYTSTTCTTCAGCTACA	GCTCCTGCAGTTACTGCCATYGGTGCAGTCAC	62/100-900	expressed protein
SC-CISP 597	*9634_m00569	TGTGCCTGCTCCAAGAATCACAGAVGCTGAC	TGCATAAAGGCARTCCATCATTCCYTTCTCC	62/100-900	expressed protein
SC-CISP 598	*9634_m01900	ACGCCGGCGACCTCCGCACCGCATCGCCCCC	CATCAGGAGCCCCAWAAG	62/200-700	expressed protein
SC-CISP 599	9634_m04791	TCYTGCAAGGGCTRYCTCTWCTACTCG	AGCATATYTTGTGARTTCAGCTCATGAAGCATATC	62/200-700	expressed protein
SC-CISP 600	*9634_m04880	CAAGCTGAAAARGAAGCTGAAGC	GCGACCTTCYTGGATAGCT	62/200-700	expressed protein
SC-CISP 601	*9636_m00083	AAGYWTGTTTGCACCCCATGG	AACTGYTGCCATGCATTCTGCC	62/200-700	expressed protein
SC-CISP 602	9636_m00146	GCCTTCCTYCTCGCCGTCGGCGCCGAGC	CCATAYGTAACAGTTGASCTCTGAA	62/200-700	expressed protein
SC-CISP 603	*9636_m01620	GAGGCCACCTKGCDSTCAAGAGCTT	GGCGCAGCCRCGGGAGGAGAG	62/200-700	expressed protein
SC-CISP 604	9636_m04333	GAGGAGCTGGTGCTSGACACGGCGATCCG	CTGCTGTAGTTGGAGACGAYGGTCAGCACCTCGCC	62/1500-2400	expressed protein
SC-CISP 605	*9637_m02820	GCTGGAGCGCGYGCTCGC	TTCTTCTTCATCATGTCCATGGCCATGTTTGG	62/1900-2500	expressed protein
SC-CISP 606	*9637_m02991	TCACCACAGACATGTATCTCAYCTGTTTGGTC	TCCATAYAYAGGYTCAAATCTTGGRTC	62/1900-2500	expressed protein
SC-CISP 607	*9638_m01631	CGGCCTCGGCGGCATCTTCCACAGCGCCG	CARATTGCWGTATAGRCCTCCTTCC	62/1900-2500	expressed protein
SC-CISP 608	*9638_m03510	ATTAGTCCMCTTGTTGAAAARTACTTYCC	GCTTGGGGACGSCGAGCCTSTCGCAGAGCACGTCG	62/1900-2500	expressed protein
SC-CISP 609	9639_m03247	AGGAAGAGCCTGACATTTAAAGC	ATCTGGACAAYAATAGTCYTGTCKGG	62/1900-2500	expressed protein
SC-CISP 610	9639_m03277	GCGGCAGCCGSCCCGGCCCGCCCAC	CAGAAGCAGCAGYAGCAGAAYTGGYTGGCTTGTG	62/1500-2400	expressed protein
SC-CISP 611	*9639_m03472	GCCTTCCGCGACGCCGCSAGCTGGC	GGSACCTCCAGCRGCGGCAGCTG	62/1500-2400	expressed protein
SC-CISP 612	*9639_m03675	GCTCTATCCAAYCGGTCATCTG	ATCCTTGCATCTCSGAAKGGT	62/1500-2400	expressed protein
SC-CISP 613	9640_m03960	GTGCTBCAAGAKCTCATTTCTGCCCT	CCACAGGGTATSCGCCATGYAGCTTTCTCC	62/1500-2400	expressed protein
SC-CISP 614	9629_m00332	GGGAGGTGCGCCACCGGAAGCGG	TCATTYGAGAAGSATGCTTCSAGGACTG	62/1500-2400	expressed protein
SC-CISP 615	*9629_m00716	TCTGGTGGAGACACACAYCATGCCTGCATCTAGC	GACACCTGGATGCGGTTGCTGCTGC	62/1500-2400	expressed protein
SC-CISP 616	*9629_m00818	TACARGGATGACCCCAACT	GCTCACTCCAGTKATCAAGCGAGCT	62/1500-2400	expressed protein
SC-CISP 617	9629_m01313	GAAAAGATWGAAAAGCTTAGGCGYCG	CGGCCGCCGGASGCGACGAAG	62/1500-2400	expressed protein
SC-CISP 618	*9629_m02916	CCSTGCCTSRCCAAGATCCTSTCCAAG	AGAGCATCTTGWAGCTGATAATATATTTTTTCYTC	62/1500-2400	expressed protein
SC-CISP 619	9629_m04172	GTTGTGCAAGACCTCAATSTGAACCCRAAGCTTCC	TGTGATCACWAGGATGCGCCTTTTCATCTTTCCTG	62/600	expressed protein
SC-CISP 620	*9629_m04993	CGCCGCCGCCACGAGCTCGCGGAGGAC	CTCCAGCATAATGGAAGTAWGCSCCAACTATCC	62/600	expressed protein
SC-CISP 621	*9629_m05396	AGYGCYGAAGGTGTKAGCAGCRGCT	GCTTCTTRGCCTCCTCGAGCGCGACYTGCGC	62/600	expressed protein
SC-CISP 622	*9629_m05878	CGCCGACCTCATCCTYGGCCCSCCGCCCTTCCTGC	CTTYGCACGGSTTCCTTTCATTGCAGAAAC	62/600	expressed protein
SC-CISP 623	9629_m06963	CCATGGCCCTMCGCGCGCTSGACAACACG	CCCYTGGATCCTCACSGCCGGCGCG	62/450-1300	expressed protein
SC-CISP 624	*9629_m06972	TCRGCCRCKGTGTGGGAGCTSAAGG	CACCGCGCTGCGSGGGYTCTTCATCGTCTTCACG	62/450-1300	expressed protein
SC-CISP 625	9630_m00869	CTTYGTTGCCACCCAGGATTC	TCCTTGAARCATAAGCARAAGTGSCTCCACAC	62/450-1300	expressed protein
SC-CISP 626	9630_m02537	TGAAAATATCATCAGCTATAATGGCTGAGGAGCAG	ACGCTTCTCCTCRTCCAAYTGAGCA	62/450-1300	expressed protein
SC-CISP 627	9630_m02568	CAGCTGGATGCRGAGAGGGCATCACTCTTCTATGC	TCCTCATAAGCATCRGTAGAWGCAAACTTTCC	62/450-1300	expressed protein
SC-CISP 628	*9630_m03400	ACCAGAACGTYGTTGGGGGYAGGCT	AATCTGAACCATGCACRCARTTTTTCTCWGAGTCC	62/450-1300	expressed protein
SC-CISP 629	9630_m04849	GTGCGGCTGYGCCGGGAGGARCCGCCT	TGCATGTCAATCTTCTGCTTCTGYTCCATG	62/450-1300	expressed protein
SC-CISP 630	*9630_m05206	GAACATGAAYGCYGAGGCAGCTTTC	TCAGCCKCATCTTCACCGTCTCCGG	62/200-700	expressed protein
SC-CISP 631	*9631_m01353	GCTGGAACTTGAGCTYGCYGATCTG	GCGGCSAGSGGGACGCTGAAGGCGCCGGACTTGTC	62/200-700	expressed protein
SC-CISP 632	*9631_m01762	TCAACTTGARGAAGCKATGARACCAG	GGGCYTTGTTTCCTTTCWGCCTGT	62/1500-2400	expressed protein
SC-CISP 633	*9631_m02749	AGGACATGTTGGGGTRTACTGGAGAGGAGGTGCTC	CTCCTAACATTGTGTTCATCTCRAAGCA	62/200-700	expressed protein
SC-CISP 634	*9631_m03018	AAAGATATYGAGCAATTATGYATGCAAC	CAGGTATGTTYGGCTTTGTAACACGAACACTG	62/100-900	expressed protein
SC-CISP 635	*9631_m03121	AGGCATGTGAAGATGGCYGCTGAGATCAAG	CGTYCAGCAAAHGCTTGAGCAAC	62/100-900	expressed protein
SC-CISP 636	9631_m05166	TTGACATGGAGAAGAGACAAAARCAAAG	ATGCTTCTGYCTTGATGCATTTGTTRAGCCGAG	62/100-900	expressed protein
SC-CISP 637	*9631_m05319	GCGRAAGATTGAGAGGATGATMAGGCGYCTTGA	ATRAACTTRAAYGTCTCCTCTGCYTT	62/100-900	expressed protein
SC-CISP 638	*9631_m05735	TCCCAYCTCCACGTCTGGGC	TCATCATCWGCCTCTTCATCRCTTGAACT	62/100-900	expressed protein
SC-CISP 639	*9632_m03063	GCCGGCKGCSGTGCTCTGGCTC	CAACTGGYGCTCCAAGTTCTCCWGCCT	62/100-900	expressed protein
SC-CISP 640	*9632_m03405	GATGGAGGTGCTGGTGGYGG	GGAATGACCACCGATTTYARGGTT	62/100-900	expressed protein
SC-CISP 641	*9632_m03446	AGAGTTAGCAAAYCCCTGCAGCTTTGAC	TGGTATCYTKCCTGYTGACTCTGCATC	62/100-900	expressed protein
SC-CISP 642	*9632_m04044	CAAGGCGCTGGACCTCGTGGAGTTCACCGGCACCG	GGAACARCMAGRCGTCTTCCAGGTGG	62/100-900	expressed protein
SC-CISP 643	*9632_m04279	GTCCAGGGATMTATGCCATACA	TTCCTAAGATGTATGAGATCCACRACYACATCAGG	62/100-900	expressed protein
SC-CISP 644	*9632_m05007	GAAAGCGAGGARGATATGCTTG	TCAAGCTGAAAAGCAAAGTGAAACCTCCTCACAAC	62/100-900	expressed protein
SC-CISP 645	*9632_m05438	CGGCSGGCGCCGTCGCGGATGACGC	TTTTCTAYAARAGCTTCAGACCRCCA	62/100-900	expressed protein
SC-CISP 646	*9632_m05537	ATCAGGCAACAGCGAGAACGCTC	GCTGAGAGMGATTGMCCATGC	62/100-900	expressed protein
SC-CISP 647	*9633_m02138	GAGGMGCTCGACAACCCBCGCCAYCGCCT	TGTAGATACAATCGAAYTGCAAGCACCAG	62/100-900	expressed protein
SC-CISP 648	*9633_m03151	CGAAGAATGTGYCCAGCAGCRCCTAGRCCAGGTG	TGTTGTGCWACACGATGAGCAGCRCAGCGGAG	62/100-900	expressed protein
SC-CISP 649	*9633_m03310	GAGGAGGTGTGGCTCACMTGCCTCTCCCACGCCC	CTGYACRAGAATSGCTGCCACATCAGC	62/100-900	expressed protein
SC-CISP 650	*9633_m04369	CAGACACAGCTGAGYCGATCTCTTGAAAARGAGAG	CAACTGAAACATWGCYTGGGT	62/100-900	expressed protein
SC-CISP 651	*9633_m04545	CTTGCTAAAGGCACHGSCATMCACAAATCTTTCC	ACGGAGTGCTGATTCAAAAGCACTTGGAGTCATGC	62/200-700	expressed protein
SC-CISP 652	*9633_m04606	GCCACACCCTCACCGCSCGCGTCMTCTCCGCCCGC	CCTRGTGAAGTGCTGRAARGCGAGRTAC	62/200-700	expressed protein
SC-CISP 653	9634_m00034	CGTGATGAAGAAAGGSCAGG	TCCGGCCCCAYTTGTCMACYGCCAGCCTC	62/200-700	expressed protein
SC-CISP 654	*9634_m00275	ACCACTGTTTACTCRATGAGRCCRTTGCC	GGAAGGGGWGGCTCTGGCATYCCACCACC	62/200-700	expressed protein
SC-CISP 655	*9634_m00461	CCGGAGATCGAGATCATCGASATCGCGGAGAATG	CTCATAAAYCGRCTCACVGAACTAAA	62/200-700	expressed protein
SC-CISP 656	*9634_m00499	TCGTGCTCTGCTACCTCCTCTTCCGCGAGCTCCGC	CATGCACGCTCAATGGTYTTGCATTC	62/1500-2400	expressed protein
SC-CISP 657	9634_m00966	GGGCTTTGGTCTTCCAGCCAAGACATCAAACAC	GTGGTTGTCCATAGAAAAGAAGCCACACAGAAG	62/1500-2400	expressed protein
SC-CISP 658	*9634_m04219	GGCTGTGGKGCTGGRTTTGGGGG	ACTCTTCTGKTYTCAGTCAATGCTGCTTG	62/1500-2400	expressed protein
SC-CISP 659	9635_m02643	GCAGTTCAWGCCATAATGGGCATGCTTGC	GCYAAGGGTAGAAGCAHRGACAKCCA	62/1500-2400	expressed protein
SC-CISP 660	*9635_m04195	TTCAARTCAAAAGCCCGCTTTGAGC	GTCACYTTGTTGCTYGGCCTTGC	62/1500-2400	expressed protein
SC-CISP 661	*9636_m00083	GAAGCCAAGATYGARAGAATGGATGC	CCAGTGACMCCSACCTTACCTCTGTG	62/1900-2500	expressed protein
SC-CISP 662	*9636_m01445	AAAACCATGGCCTCCSCCGCTRCCG	AAGTTCATTATYTCCATTCCWGAACG	62/1900-2500	expressed protein
SC-CISP 663	9636_m01699	GAGGCCACCTKGCDSTCAAGAGCTT	TCMGGRTCAAYTCCCGAACACCTWAG	62/1900-2500	expressed protein
SC-CISP 664	9636_m04333	GGCGAGCACGTCCGGCGAGTGGCTGAAGGGCGC	CTGCTGTAGTTGGAGACGAYGGTCAGCACCTCGCC	62/600	expressed protein
SC-CISP 665	*9637_m02116	GCGTCTCCGTCTCCGCACCTCCCCCGCGCTGCTC	TGCTTGAAGACAATAGAACCYTTYGCTGCCTCAGC	62/600	expressed protein
SC-CISP 666	*9637_m02991	CTTGTYGCAGCARCCATHTTGCARTGC	CCCTGCGAGCCTTCTTCTVCGCGGC	62/600	expressed protein
SC-CISP 667	*9638_m01669	TGCGTGAGGAACAAGATGCTGCTTAYAGAGCTGC	TCATCKGGARGCCATCGACCAG	62/600	expressed protein
SC-CISP 668	*9638_m03369	AGTGGTCGTTCGGGTTCTGCGAGAMCGGCAGCGG	CTCCTTGCAAGAGCGGCTTCYTTYTCAGCTGCTTC	62/600	expressed protein
SC-CISP 669	*9638_m03510	CGTCGTGCCCCCSGTGCTCGACCACCACGCCGTCG	GCATTGGCAAAMCGATTAACCCA	62/600	expressed protein
SC-CISP 670	9638_m03748	GGAGGATGAGGAAYTATATCRGCTAYGGGATGTCG	ACAGCACAGCACAASCCAGMRAAGCAAG	62/300-2100	expressed protein
SC-CISP 671	*9639_m00611	CAGTTCWCSCTCGAGCACGACCT	AAGGCCTTCTTCCARAGGYTCCCAWGTGTC	62/300-2100	expressed protein
SC-CISP 672	*9639_m01472	TGCTSCCAGAAGTTTGGATG	TGKTCATCCAAVCTKTCACGTGGWATG	62/300-2100	expressed protein
SC-CISP 673	9639_m02652	CCACCGCCCCRCGGCGSTGCTCCT	TGTCGYAGAAGWGCACGYAACCTCTC	62/300-2100	expressed protein
SC-CISP 674	*9639_m04063	CGGCTGCTSACRGAGTCSACGCTGG	CTGATCCACTGCCACCACCAGCTGCAGC	62/300-2100	expressed protein
SC-CISP 675	*9629_m00225	GTGTTCCCKGTYCTCGCGGCRGCGC	CGCTGRATGCATTTCCGRTGCGC	62/300-2100	expressed protein
SC-CISP 676	*9629_m00412	GGGGAGGTGCGCCACCGGAAGCGGAAACCTCAG	GCATCTCGAGCAGCAATCCTGCATACAATTGC	62/200-700	expressed protein
SC-CISP 677	*9629_m00716	CGTGTGWTATATGACATGGAYAGTGAYGATGAAG	GACACCTGGATGCGGTTGCTGCTGC	62/200-700	expressed protein
SC-CISP 678	*9629_m00781	TCACCKCCGCCGCCGTGCGCGC	CTTGGTAMCCATTTGATGAACCCTGYATTCTG	62/200-700	expressed protein
SC-CISP 679	*9629_m04105	GCGSGCGCCGCTGCACCTCAAGACSACGGCC	AGCARTCATCGTTYTTATCYCCCATTGCTTC	62/200-700	expressed protein
SC-CISP 680	*9629_m05396	TATGAGGAATTTGTTCARCGSTT	GCCTCMTCGAGCGCGACCTGCGCG	62/200-700	expressed protein
SC-CISP 681	*9629_m05767	GAGGAKGGCTGGAARRTCCTGGAACAGGG	ATCCTCCTYCGCCGTTTKGGAGTCTCCC	62/200-700	expressed protein
SC-CISP 682	*9629_m07008	CTCATGCTCGTCACSCCSGCCATCCCGCAG	CAATAGTTYGACCACATTTTCWCAAGCT	62/200-700	expressed protein
SC-CISP 683	*9629_m07241	GTGGTGGGTCTGGCCGCCGCCGCCGCCTCG	TTGTARTGGCACAAGAYGAGCCC	62/200-700	expressed protein
SC-CISP 684	*9630_m00277	GAKGGGTGGAGCATGCTGTCCC	TGGTGCTCTCGCCGCCGGGGATGATGAGCGAGTCG	62/1500-2400	expressed protein
SC-CISP 685	*9630_m00569	CGGGCRAGGAAGCTBGACCAGGGCATCCTG	TGTTCMCCACCTTGRGAYCTTATGGCCA	62/600	expressed protein
SC-CISP 686	*9630_m02101	ATGACCCAGAGAAAGTTCARTCCTGCAAAGGATCC	GTAGAGTARTAATTYCCAACTTGTTTCTTYTCAGC	62/600	expressed protein
SC-CISP 687	9630_m02568	ATTGGRCAWCATGTGGAYGTGCATG	TGCGAGGGGCATATGGYYTTGGTACCTTCCATCTC	62/200-700	expressed protein
SC-CISP 688	*9630_m02659	TCTTCTSCAGGWTCTCCKCCGGCGC	ACAAGSTCCCKTSCTGGTATTATCATAGTCTC	62/200-700	expressed protein
SC-CISP 689	*9630_m04571	GTGCGGCTGYGCCGGGAGGARCCGCCT	TCCACWGGGTGCTCCACCGGCTTGAACTC	62/200-700	expressed protein
SC-CISP 690	*9630_m05206	GAACAGGGAGATMCTGATGGAGGAGG	TCAGCCKCATMTTCACMGTCTCCGG	62/200-700	expressed protein
SC-CISP 691	9630_m05213	AAGAGTTGGARGCAAARGCTMTTCTTCCTTTTAGC	CAATATTCTCHCCRAATGCYTCTTTCTG	62/200-700	expressed protein
SC-CISP 692	*9631_m02751	CTGGCGGCTGAGCCAGTTCTGGTACGACGAGCGC	TCATCACTGCTRTCATCACTACTRAAG	62/200-700	expressed protein
SC-CISP 693	*9631_m05293	CCCGAAGCGGGAGCCCTTCAGCTCSAGCCGCAG	CAGCAGRAATGARCCTTCAGG	62/200-700	expressed protein
SC-CISP 694	*9631_m05432	GTCTGTAGATCTGAAACGAGGAGAAACTCTGCC	AGTTCAAAGTARGCATCCCARCAGCTGCA	62/200-700	expressed protein
SC-CISP 695	*9631_m05602	TCGTCAGCCCSGCCGGCTC	CCCATGCYCCTTYTCAACTAG	62/100-900	expressed protein
SC-CISP 696	*9631_m05955	AAACTGGTTTACTCGTTTCCCAACRATTCTCC	ACCACCGTCACCTTCTTCGCCGCGAAGTC	62/100-900	expressed protein
SC-CISP 697	*9632_m02643	AGCTCCCCKTACATGCGYSCTCCTCCGG	CCAACTGTTGGTGYGCTATTCTC	62/100-900	expressed protein
SC-CISP 698	*9632_m03963	CAAGGCGCTGGACCTCGTGGAGTTCACCGGCACCG	TGCGCCTGGTSGTGTTCGCCGGCGCCC	62/100-900	expressed protein
SC-CISP 699	*9632_m04279	GACGAGGAYTACCGCCTBTTCCT	TGCYTCCCTGCCYTTCTGAAACA	62/100-900	expressed protein
SC-CISP 700	*9632_m04387	TTGGGGACTCYTGGCTCGG	GTAGGGTAGAAYTTTRCATCATTGCGCAC	62/100-900	expressed protein
SC-CISP 701	*9632_m04955	CGCGGGTGTACCACGTSACGGACTACGGCGC	TCWCCATTSYGGTTCCTGCACARATG	62/100-900	expressed protein
SC-CISP 702	*9632_m05067	GTACCCGGCGCTSCGGYCGCTSCTCCG	CGCCGCCGCGGTAGYTGCAGTCCAGCATCAGG	62/100-900	expressed protein
SC-CISP 703	9633_m02988	CTTGGTGCCRTCTCMAAAAGTRTTGCTAC	ACTTCTGYTAGCATTTTGKAAGCACCA	62/100-900	expressed protein
SC-CISP 704	*9633_m02992	TGGACGTGGMGRGGGATGCGCRTGAACTACC	CCTTTGAAGAAGCCTGGRATSCCTTCCTTG	62/100-900	expressed protein
SC-CISP 705	*9633_m03210	CGTGATGAAGAAAGGSCAGG	ACSGTGTWGGATTCAGACAAC	62/100-900	expressed protein
SC-CISP 706	*9634_m00275	CCGGAGATCGAGATCATCGASATCGCGGAGAATG	GGAAGGGGWGGCTCTGGCATYCCACCACC	62/100-900	expressed protein
SC-CISP 707	*9634_m00499	TCGGCGYTSTTCTTCAGYTACAACA	CATGCACGCTCAATGGTYTTGCATTC	62/100-900	expressed protein
SC-CISP 708	*9634_m00569	TGGAGAWGTTCACAATCATCATACCAYAGATACCG	TGCATAAAGGCARTCCATCATTCCYTTCTCC	62/200-700	expressed protein
SC-CISP 709	*9634_m01911	ACCTCCRCGGAGGCACTCAATAC	AGAAATTAGAGAAGGCCAGCRCTT	62/200-700	expressed protein
SC-CISP 710	*9634_m03719	ATTCAAGCAGCATTGACTGARAMCAGAAGAG	TCCTCCAAYTCTGTBGCWAGGCCATGCCGG	62/200-700	expressed protein
SC-CISP 711	*9634_m04219	CTGGGTCAGGGAARAAGGCTCT	TTCCTCATTTGTTCTTGAGCTTGCTTYATCTCCTC	62/200-700	expressed protein
SC-CISP 712	*9635_m03576	CAGATMTTTGTTGCTGATYTGTGGGG	CCAAAGCTTTTGCTGCTGC	62/200-700	expressed protein
SC-CISP 713	*9635_m03991	CAGGAGTGGCCGCCAGCCGCTGCACTGCACACACG	GGTGCGGTGATGWGACARCGCCATGTTCTGAACGC	62/200-700	expressed protein
SC-CISP 714	9635_m04092	TGACTGGCGAGATATTGCAATGCCT	CGGTGCCGGTRAAGTYGCAGGTGGCGCCC	62/200-700	expressed protein
SC-CISP 715	*9635_m04195	CAAGCTGTGTRKAGTGAAGATGGGG	CTAAYAGCAGCWGCCTGTGCATC	62/1500-2400	expressed protein
SC-CISP 716	*9636_m00083	GTGGAYACACTTGTCAARCCTCTYCCTCC	GCTTCAGCTTCYTTTTCAGCTTG	62/1500-2400	expressed protein
SC-CISP 717	*9636_m00105	AGGAAGTTCGCGCTCGSCGG	CCCAGTCCAAGGGAYTTCTGTGCATTGGC	62/200-700	expressed protein
SC-CISP 718	*9636_m00107	CCTGAACCAAGCAGGCCDARAGGGCC	TCTTCTGGCCTGMGACCYTGTCYTCCCACCAGTAG	62/200-700	expressed protein
SC-CISP 719	9636_m00146	GGCGAGGCCACCTACGTVTCCAC	ACCRCCATAYGTAACAGTTGARCTCTGAAAC	62/200-700	expressed protein
SC-CISP 720	9636_m00484	AGTGCCCGCACCGCAAGGTSAAGAAGCGCCG	CGCCTCTTCAGGYTTCTGGCYGTTGCTTGG	62/200-700	expressed protein
SC-CISP 721	*9636_m04594	TCGAGCACACGCTGCTGGTGGTGCG	TCTTGTGGCGCTTTGAGCGGTAGTG	62/200-700	expressed protein
SC-CISP 722	*9638_m02943	CGAAGAACCCGTAYGGGGACCCGGTGGCGATGCTG	TCAAAATGCTGCCCAWCCRGCA	62/200-700	expressed protein
SC-CISP 723	9638_m03894	CCAGCTGAAGARGTGARACCYGCTTTTG	GTCTATCAGCARCTTCAGAKGTAARAG	62/200-700	expressed protein
SC-CISP 724	*9639_m00611	CAGTTCWCSCTCGAGCACGACCT	CCACCTCCRTAGTAGCCACCACGG	62/200-700	expressed protein
SC-CISP 725	*9639_m01472	CTCAACTTCTCACGTTACGGTGACAC	TGTTCATCCAARCTKTCACGTG	62/200-700	expressed protein
SC-CISP 726	*9639_m01968	TCGACCTCTCCWMCGACGAGAGCCGCCG	AGAAAGGCCTCCTGCGCARTGTTTTCTG	62/300-2100	expressed protein
SC-CISP 727	*9639_m02952	GATGAAGCTYGCGGGGYTCAAGTCKGTGGACGG	CTTTATGTCRTCCCAYCCTCTMACCCA	62/300-2100	expressed protein
SC-CISP 728	*9639_m04063	AGTGGACACTGATGAATTCATGAGCTTTGAGAAGC	GGGCTCACGTCRATGCTCARCACCCAGCTCGC	62/300-2100	expressed protein
SC-CISP 729	9640_m03562	CAGCGKTGGTGCAAYGAGAARGGHGA	CTTTYAAAGAATAGTCTATWGGCTTRACA	62/300-2100	expressed protein
SC-CISP 730	*9629_m00225	CGTGTGWTATATGACATGGAYAGTGAYGATGAAG	CGGCAACACARGGYGCTGCTTCT	62/300-2100	expressed protein
SC-CISP 731	*9629_m00781	GTGGCYTAYCAGTGTTACTCMGAACG	CGGTAAAAGCCRTCHTGCTCTCTYGAAAAGC	62/300-2100	expressed protein
SC-CISP 732	*9629_m02162	CTCYACCARTGGATMTTGAGRAAGCA	GCWAGCCAMGAAAATTCTACATC	62/1900-2500	expressed protein
SC-CISP 733	*9629_m03885	CTGCGTGGCGCGSCTSGTGCG	ATTCTTTGACTGVTCABTGABGCTGGGTCT	62/1900-2500	expressed protein
SC-CISP 734	9629_m04943	AAGTKATGCCTGRGGGYTGGGATGG	ACCTGKTCCCATTCRAACTGMAGYTCC	62/1900-2500	expressed protein
SC-CISP 735	*9629_m05767	AGGATTGCATATACTGGACRCTTGA	ATCCTCCTYCGCCGTTTKGGAGTCTCCC	62/1900-2500	expressed protein
SC-CISP 736	9629_m07244	CGCCGGCGGCTTCATCGGSTCCCACCTCTGCG	GCASACTTTTGAATGAACAGTTTSAG	62/1900-2500	expressed protein
SC-CISP 737	*9629_m07311	GTGGAAGAAGCTGACTTYAAGKCAAC	AGCTGCCGATGGTCTTGCCRTAGACCTCGC	62/1900-2500	expressed protein
SC-CISP 738	*9630_m00215	GGGTGGAGCATGCTGWCCCGCRCCCG	TTTCTCAGCCTTGATCTTYTCRTTAGCAATTGC	62/1900-2500	expressed protein
SC-CISP 739	*9630_m00569	GCTCTTCACCAACGTCTCCCTYATGGTCCGCGGCG	TCCACWCTCAGCAAGWATGCAG	62/1900-2500	expressed protein
SC-CISP 740	*9630_m00894	CTGCCTGAGCTGCGGCAAGGACCG	AGCATGGACACCACTGCCTCRAACTC	62/1900-2500	expressed protein
SC-CISP 741	*9630_m03218	ATGGTTGATCCACTGGAAGCTAAGCGC	CTGCTYTGTGAYCTGCARTCAAATGCACGCAC	62/1900-2500	expressed protein
SC-CISP 742	*9630_m03826	AAGCWTGTTTGACTTCARAAGACATGGAAATAG	CCCTTTCCTGTCYGASCTTCCA	62/1900-2500	expressed protein
SC-CISP 743	9631_m01379	CCCGGCGGTGAAGCGGATCCTKCAGGAGG	CATTTGGYTCCCATGATGGATASACACTYTG	62/1900-2500	expressed protein
SC-CISP 744	*9631_m01928	AGGAGGTCCTGCGSATGTTCCTYGMGGAGAGGCAG	CCMAGGATMGCAAAYTGCCACTCRAA	62/200-1000	expressed protein
SC-CISP 745	9631_m02050	AGTGTTGAAGAATCTGATCTYGGTGAYTGGGA	GCAGAAAGCCTCTTGCTSAMAG	62/200-1000	expressed protein
SC-CISP 746	9631_m02919	GCGRAAGATTGAGAGGATGATMAGGCGYCTTGA	TCACTGTGGACGAACCTCGACAGRCACAAGGTC	62/200-1000	expressed protein
SC-CISP 747	*9631_m05735	TGCCGCCGGAGGACGAYGTCTGCTC	CTCCTTTTGCGRCGTGGTTTATGARCATCAG	62/200-1000	expressed protein
SC-CISP 748	*9631_m06148	TGCCTGGTGATCCTGGCCGTGGCCTCSGCGCTCGG	AGGCGRCGRCAAATGGGRCACTTGCAAG	62/200-1000	expressed protein
SC-CISP 749	*9632_m04041	GCWCTTGTGCCACTTGCCAA	TGCTCCTCAGCTACAAYCTGCTGCAGCTTGAG	62/200-1000	expressed protein
SC-CISP 750	9632_m05671	CGTSGTGAAGAACTACKCCGCKTTCGGGG	GCCAATGRGTTGGCTCATCYTCTGGGGCTGTGG	62/200-1000	expressed protein
SC-CISP 751	*9633_m02762	CTCCGCTGTGCTGCTCATCGTGTTGCACAAC	TCACCATRCTTSTCTATTAATCTGCCAAT	62/200-1000	expressed protein
SC-CISP 752	*9633_m03151	TGGAGGTGGTACGCGGACCGGCA	AGCAATGGGGRTAYATCATTGCTGG	62/200-1000	expressed protein
SC-CISP 753	9633_m04344	CCTCTTGTCATGTGGAAYCCACGYCTTSTTAGTGG	TGGGCGGCATGAKCGGCACSGCCTCGCC	62/200-700	expressed protein
SC-CISP 754	*9634_m00461	CCGGAGATCGAGATCATCGASATCGCGGAGAATG	GGCAAYGGYCTCATYGAGTAAACAGTGG	62/200-700	expressed protein
SC-CISP 755	*9634_m00499	CCTGCTCCAAGAATYACMGAVGCTGAC	CATGCACGCTCAATGGTYTTGCATT	62/200-700	expressed protein
SC-CISP 756	*9634_m01900	ACACTGGATATCCCAAGGAYCTAGGGCCATCAAG	CATCAGGAGCCCCAWAAG	62/200-700	expressed protein
SC-CISP 757	*9634_m02749	GCYAAACCTCCRCGGAGGCRCTCAATAC	TTTGCCTYGTGAGGCAAAAYCC	62/200-700	expressed protein
SC-CISP 758	*9634_m03719	AACATTCCYGCMGATGATGAGTTRTGG	AGCAGCCTTGTCAGACTT	62/1500-2400	expressed protein
SC-CISP 759	9634_m04672	AGCCATGAAGTTCAGAAACTAYCTTCCYCATGATG	AAGGGTAAGCCATGCAACACGRCG	62/200-700	expressed protein
SC-CISP 760	9634_m05007	CATGGCGGCCATATCGTCGCTTCC	AGTTGCTACATCCTTGAGTTCACACCAARCATCCC	62/200-700	expressed protein
SC-CISP 761	*9635_m03691	AGCAGARGCTGCTTTTGAAGCTAACAAYAGCAA	ATCTCATYAGRTGTTGCTGYACCAAAAGTTCTTG	62/200-700	expressed protein
SC-CISP 762	*9635_m04078	TGGCAYTGTGCYGCTGCTGAA	TGCCTCAAAAGTTTCRTATGCTCGCTCAAGATCCC	62/200-700	expressed protein
SC-CISP 763	*9635_m04195	GATCAAATAACAGATGCTGATGTTTCCCGGATGAG	GCAAAYGTGTCSGAGTATTTCCCTTC	62/200-700	expressed protein
SC-CISP 764	9635_m04247	GGCTGCGAGAACTGCCCSTTCCT	TGCARGKGGRTTTGGAATGGAGCTGCG	62/300-2100	expressed protein
SC-CISP 765	*9635_m04317	CTCACCGTGCCGGCGCTGCT	TYAACCAACGAGSWGCCCAACTYCT	62/300-2100	expressed protein
SC-CISP 766	*9635_m04749	AGGAGCTGCTGTCGTCGGCGCCRTGGMGGACGGGG	CCGGGGCAMGGCAGCGCRGTGTGG	62/300-2100	expressed protein
SC-CISP 767	*9636_m00105	GAGCTACTTCTGAAAGCRGCAAGTGACTATGG	CTGTATGCCATYACRGGAGGRAGAGG	62/300-2100	expressed protein
SC-CISP 768	*9636_m01001	AGGTGGARCCMTCCGGCGAGGAC	AGGATTCCCTCATYGCRGACATGGCCTC	62/300-2100	expressed protein
SC-CISP 769	*9636_m04258	AGCTGGAGCGCGYGCTCGC	GAGCGRCACARGATGCTGAGAGGCTTTG	62/200-700	expressed protein
SC-CISP 770	*9637_m02991	CCTTCGACGCSTGCTTCACCAGCCCGCTCGCCCG	TCCATAYAYAGGYTCAAATCTTGGRTC	62/200-700	expressed protein
SC-CISP 771	*9639_m00442	CCACGTGAMAGYTTGGATGAAC	CTGWGGGGTGAARTCCAGCACACT	62/200-700	expressed protein
SC-CISP 772	*9639_m01472	CGYGARGCYTGTTTGATAAAGGAGTT	CCCTGCCCTSCAGCTTGCTCCTC	62/200-700	expressed protein
SC-CISP 773	*9639_m03075	AGATTCTAAAGGYGGGGGAGGATTYTTGRCTGG	GATGYACTTCTCCKACGAGAACT	62/200-700	expressed protein
SC-CISP 774	*9640_m03838	GCAGCAGCAACCGCATCC	AGTTGGCTTATCTTGTCRCCCAG	62/200-700	expressed protein
SC-CISP 775	*9629_m00716	GAGGGAAACTGTKCGCGATGTG	AGCTCRACRTCGCCGTGCTGYTGCA	62/200-700	expressed protein
SC-CISP 776	*9629_m00820	TCAAGRAGGGATAGGTGTGGYTGYAAGCC	TCCACATGGTAACTTTGCCACCAGCATGCCCAAG	62/200-700	expressed protein
SC-CISP 777	*9629_m01293	CCCCAAGCGCTCCTACSACTTCTGCAACCGCGCCG	CCCCAAGCGCTCCTACSACTTCTGCAACCGCGCCG	62/200-1000	expressed protein
SC-CISP 778	9629_m01566	GCGGCCGGAGCTGCATCGGCCGC	GCCRACGATGCTSAYGAGGTGGTGC	62/200-1000	expressed protein
SC-CISP 779	9629_m01627	GWGGAYATSTGGAAGAAAATGAACAG	GAGGASCCGTCRGGCGAGAGGACGGCG	62/1900-2500	expressed protein
SC-CISP 780	9629_m02161	GWGGAYATSTGGAAGAAAATGAACAG	CTTTCTTCGTCTTRTCCAGSACRCTCAGCTTCTGC	62/1900-2500	expressed protein
SC-CISP 781	9629_m03840	TGTTCCWCTAGCTGCTTACACCYTGTGG	TCTTGTGYTCYCGGTGCTTGGC	62/1900-2500	expressed protein
SC-CISP 782	*9629_m03843	GATTTCTTGGGRGAGATKGCAARGGC	CTCCACCAGATGTTGTTYGCTTTCTGTGCT	62/1900-2500	expressed protein
SC-CISP 783	9629_m04136	AGGGAGTGCGAGGASCTGGGGTTCACCGG	CTATCATCTTCHGAKTCAGAYGAGCTGC	62/1900-2500	expressed protein
SC-CISP 784	*9629_m06646	GAACCGGATGCTATGCTGCT	TCAAGCATWATGAGCTTTGGYGGAGARCCAT	62/1900-2500	expressed protein
SC-CISP 785	*9630_m00994	CGGGCRAGGAAGCTBGACCAGGGCATCCTG	TGCAWGGCACTRTTCTCCATT	62/1900-2500	expressed protein
SC-CISP 786	*9630_m02101	GAGAAGGCCTCCSGCGAGCT	GTAGAGTARTAATTYCCAACTTGTTTCTTYTCAGC	62/300-2100	expressed protein
SC-CISP 787	9630_m03554	ACCTGCTGCMTATGYTCTYAACTCAACTGCTCTTC	AGAGCTYTTKCCTTGSTGCTGCCCACC	62/300-2100	expressed protein
SC-CISP 788	9630_m04249	GGCAYCCVGACAAGCATAAGGG	AAAGATCTCCTGAAKTCTTGMACTGCCTC	62/300-2100	expressed protein
SC-CISP 789	*9630_m04534	TCTTCTCCAGGTTCTCCKCCGGCGC	TCTATGCCAAGRCCATTRCAGGTAAG	62/300-2100	expressed protein
SC-CISP 790	*9630_m04571	GCCCAAGGATCTGTTCCCBGGGGAGGCSGTGCGCG	AGGYTCCACWGGGTGCTCCACCGGCTTGAACTC	62/200-700	expressed protein
SC-CISP 791	9630_m04763	GTCGGCYTGGCCADGTGCTCGG	ATGTAGAGGTTAATGGGSCAGTAGCAGCTAAAG	62/200-700	expressed protein
SC-CISP 792	*9631_m01353	GCCTCSTTCCGCGGCTGCTGCTGCTGC	GCGGCSAGSGGGACGCTGAAGGCGCCGGACTTGTC	62/200-700	expressed protein
SC-CISP 793	*9631_m01510	AGTGCTCTTACTAGAGGTGGACCSGGAGGGCTCCC	CCGACGTCGCCGGTGATGCGGAGSTCGACGCGGTC	62/200-700	expressed protein
SC-CISP 794	9631_m01171	TTCCTTGTGGAACRAAAGGTGGWGTYATGATCAGC	TTTTCCARAGGCAGRAACCATCATGCTATTG	62/200-700	expressed protein
SC-CISP 795	*9631_m03018	GTGAAAGAAATGGTKATGGATCAACGTGCTCG	ATCCATGTCTTRTCATARTGCACACCAT	62/1500-2400	expressed protein
SC-CISP 796	9631_m03859	ATTGATCTGCCYTGGGATTCTGAGGAAG	AATCACCAAGATCATCDCCAGATATAGGTTTTGAG	62/1500-2400	expressed protein
SC-CISP 797	*9631_m05159	CTCGCCCTCGCCGAGCGCTACCTCGCCTTCC	TGAAGACTACGATSRACMTCATATGC	62/1500-2400	expressed protein
SC-CISP 798	*9631_m05193	TGCGCSGGSAARGTGAAGAAGCACCTC	GGCTGCAGYTTCCAWCGCCATTC	62/1500-2400	expressed protein
SC-CISP 799	*9631_m05955	TGCCGCCGGAGGACGACGTCTGCTC	CGCCKCCCAGADCTGSGCGTTCTTSACCTTGG	62/1500-2400	expressed protein
SC-CISP 800	*9631_m06148	CGCSCTGTTCCTGCGCAACTACGCGCAG	AGGCGRCGRCAAATGGGRCACTTGCAAG	62/600	expressed protein
SC-CISP 801	*9632_m04132	TGGAAAGTATAYGAAGTYAGTGCAAC	CCAGCTTSGCGTACTGCGACATGATCTCGCCGTCG	62/600	expressed protein
SC-CISP 802	*9632_m04439	AGATGGCTBCAGCGRGCRGGAGGTG	TCAGTTCCATAGTCYCTCTCCATCACCA	62/600	expressed protein
SC-CISP 803	*9632_m05007	ATGAAAAGGAGCTGAARGACACCAGGGC	CCTAGTCATTGTGYTGAAARCCAGGRAGAAG	62/600	expressed protein
SC-CISP 804	*9632_m05287	GGCGGGRGCCGTGCTCCTGTGGGCG	TGCTTCAGCRATCTGTTCRATCTGGGATGCT	62/100-900	expressed protein
SC-CISP 805	9632_m05688	TCGTSTACSTSGACCGCCCCGMGGAC	TGAATRCTGTGACCTTTTGACTTSAGGAAAAG	62/100-900	expressed protein
SC-CISP 806	*9633_m03330	CAGACACAGCTGAGYCGATCTCTTGAAAARGAGAG	CTTGTAGTGGTAGAGCACYGCSTCC	62/100-900	expressed protein
SC-CISP 807	*9633_m04545	AGTCTTACTTTYGGTGTTGCACCTGGYCTTGC	ACGGAGTGCTGATTCAAAAGCACTTGGAGTCATGC	62/100-900	expressed protein
SC-CISP 808	*9634_m02749	CGGCGGCGCAGGTYCCCCTCCATCTCCGTCGTG	TTTGCCTYGTGAGGCAAA	62/100-900	expressed protein
SC-CISP 809	*9634_m04225	GGCGSCCGGCGGSGCACGCCTTCGAGTAC	TCATCTGGMTCCTTTGGCT	62/100-900	expressed protein
SC-CISP 810	9635_m00526	CCGGCCGCCACCRTCGCCGCCATGCCTTTCCG	GCRACGAGATCAGARCCYGGTTGGAAGG	62/100-900	expressed protein
SC-CISP 811	*9635_m01919	TACAAGAACTTTTGGTRCAGCAACA	TCCGGAAGCAVAGVAKCCCGAGCGC	62/100-900	expressed protein
SC-CISP 812	*9635_m03691	AAGGAATCATCMCGTTCWGGAATGG	AGCTCAAGCAAACGGAACAWGCCAACWGCAAAG	62/100-900	expressed protein
SC-CISP 813	*9636_m01445	CCAGCTTCGCCGYCACSTGYAGCCT	GGAGAYCCTGCCTCCTGTCKTCCATT	62/100-900	expressed protein
SC-CISP 814	9637_m02340	CGGAGAGGTGGAGCTGMGRCTGGACA	TCCTTGACCTTGGTGGASGGGAA	62/100-900	expressed protein
SC-CISP 815	*9638_m03912	GAGCGGATCCGGMRGAAGCTGGAGGAGG	GTGATYCCAGMAGTRAGGGATTYCCA	62/100-900	expressed protein
SC-CISP 816	9639_m01388	TGGGATGTGCTBATGGAGGCTGTTCAKTGGTCTGG	GCCATCTCAKTCTCAACRAYATTGTTGGC	62/100-900	expressed protein
SC-CISP 817	*9639_m01968	CTCAARCTTSAGAAGAAAGCTTTGGATGC	GTATCTTCAGCKAGGACATCTTGRTCATACAG	62/100-900	expressed protein
SC-CISP 818	*9639_m03075	CATTCAAATGCAYAAAAGAGMWGGAGACCCTGGTC	AACTCCTTTATCAAACARGCYTCRCG	62/100-900	expressed protein
SC-CISP 819	9639_m03247	ATCTGGGCGGCSGCSTGGGYGCCCGC	ATCTGGACAAYAATAGTCYTGTCKGG	62/100-900	expressed protein
SC-CISP 820	*9639_m04063	AGGTTTGAAGCAGCCTACCCAA	CTGATCCACTGCCACCACCAGSTGCAGCYAGAGCA	62/100-900	expressed protein
SC-CISP 821	*9629_m00292	GCAGCAGCAACCGCATCC	TGAGTCARGCACCARATGAAYACAYCA	62/100-900	expressed protein
SC-CISP 822	*9629_m00716	AAAGAYACMAATTTGAARCTTTTGAGGAAGGGTG	GCGGAKAGCTCRACRTCGCCGTGCTG	62/200-700	expressed protein
SC-CISP 823	*9629_m01293	TGGGCRATGTGYCTSTGGGAGCAAATGGG	GGCGACATTGGYGGCATYGYTTCTTCCTGGGC	62/200-700	expressed protein
SC-CISP 824	*9629_m03878	AGYGCYGAAGGTGTKAGCAGCRGCT	CTGCRAGATCCACCATCTTYTCRCACCAGCC	62/200-700	expressed protein
SC-CISP 825	*9629_m05878	CTATTTGGACCGYTGCTWTGT	GCACGGSTTCCTTTCATTGCAGAAAC	62/200-700	expressed protein
SC-CISP 826	*9629_m07008	GCACAGTGGCAGSAAGGAG	ATGTTTGAAGCAAAASTTGRCCACCAAT	62/200-700	expressed protein
SC-CISP 827	*9630_m00336	CCCAAGACGAAGGCGGCCAAGCGSAACGAGCG	TCCAGAGCTTAAATGCMACCTCATGTAGAAAGCG	62/1500-2400	expressed protein
SC-CISP 828	*9631_m01503	CCGGAGAACGTSGCCTTCCTCAAYTGCAAGAAG	GAYTCAGARATAGCAATGCYACTTAT	62/1500-2400	expressed protein
SC-CISP 829	*9631_m01814	TTTGYAATGGTCCMGGGACATG	GWGTAGTAATACATRCAVCCRGCAT	62/1500-2400	expressed protein
SC-CISP 830	*9631_m03032	ATGTGATGGCTGTGGGATTCCATTGYGATGG	TGGGGCCACTGCACRAAG	62/1500-2400	expressed protein
SC-CISP 831	*9631_m04649	CACGCCCGCCTCTGGCTYCGCCGTGC	CGTAACATGTCCCACGGTTATTTGCAGCAACCACC	62/1500-2400	expressed protein
SC-CISP 832	9631_m04696	GGATCTGTGACGGCGTTYCAGATATCCGG	GGTGACACAACCATRCTCTCCTGCA	62/600	expressed protein
SC-CISP 833	*9631_m05258	CTGGCGGCTGAGCCAGTTCTGGTACGACGAGCGC	ATCCACTGCCACACRCCTCCRTCRTTTTCAGGC	62/600	expressed protein
SC-CISP 834	*9631_m05293	CTGGCGGCTGAGCCAGTTCTGGTACGACGAGCGC	CAGCAGGAATGARCCTTCAGG	62/600	expressed protein
SC-CISP 835	*9631_m06148	TGGCGACGGCGAGGCTCCGATCCGC	TGGCCKCCGTGGCGGTABAGSAGCA	62/600	expressed protein
SC-CISP 836	9631_m06303	TCCTGCGCAACTACGCGCAGTTCCT	CAGCAGCAGCYTGMGAAGCCCATCT	62/300-2100	expressed protein
SC-CISP 837	*9632_m04132	GCWCTTGTGCCACTTGCCAA	CCAGCTTSGCGTACTGCGACATGATCTCGCCGTCG	62/300-2100	expressed protein
SC-CISP 838	9632_m05671	AGAGTRGAACTGAAYAAAAGRGCTCGTCG	GCCAATGRGTTGGCTCATCYTCTGGGGCTGTGG	62/300-2100	expressed protein
SC-CISP 839	*9633_m00454	GCYTTAAATGGTGTGGCYTCTTC	AGCTTTCTRAGMGARCCACTAATCTC	62/300-2100	expressed protein
SC-CISP 840	*9633_m02096	CTGCTCGTCCACGGCTTCGGCGCCTCCGTCG	CGRCGATGYTCCTTGAAACTCA	62/300-2100	expressed protein
SC-CISP 841	*9633_m03210	CACCGGCACCGTCCTCKTCACCGCSCGCAA	GTGTARGARAATCCAGSAGGCTTGTC	62/1900-2500	expressed protein
SC-CISP 842	9634_m00034	GAGGAGCTATACTCAGTKGGYAAGCCTATG	CACCTCRATCCGGCCCCAYTTG	62/1900-2500	expressed protein
SC-CISP 843	*9634_m00121	CTCTTGTTGCMAAYTATCCATGGGATGG	GCTTGTTGAYGACCATGTTGGYTCCCCTCCAGCC	62/1900-2500	expressed protein
SC-CISP 844	*9634_m00446	ATTCAAGCASCATTGACTGA	ATCCCTCCTTYAAATTCTTTGCTCAAAGACATG	62/1900-2500	expressed protein
SC-CISP 845	*9634_m04219	CCCAAGCACTGCGACAACAACGAGGTGCTCAAGG	TTCCTCATTTGTTCTTGAGCTTGCTTYATCTCCTC	62/1900-2500	expressed protein
SC-CISP 846	*9635_m03908	TTCAARTCAAAAGCCCGCTTTGAGC	CGCGACGCCGTCGGCGACGAGAGCGG	62/1900-2500	expressed protein
SC-CISP 847	*9636_m00083	TCTTCGCCTTCCTYCTCGCCGTCGGCGCCGAGC	CCAGTGACMCCSACCTTACCTCTGTG	62/1900-2500	expressed protein
SC-CISP 848	*9636_m01620	GCTGSAAARTGTTCTGCAGGGACA	GGCGCAGCCGCGGGAGGAGAG	62/1900-2500	expressed protein
SC-CISP 849	*9636_m04328	AGCTGAAGCWTATGCAAAGAGGCTKGTTGACTATG	CCACRGTYGAATTTGTCAAGCCAG	62/600	expressed protein
SC-CISP 850	*9637_m02116	CGGAGAGGTGGAGCTGMGRCTGGACA	CTTRCGGCCCACCAAATCA	62/450-1300	expressed protein
SC-CISP 851	*9638_m03912	CTCAACTTCTCACGTTACGGYGACAC	CTGCTRGCTGCTCCTTGCTTKCCCCCCAGAGTTGC	62/450-1300	expressed protein
SC-CISP 852	*9639_m01968	TGGATCGTGGTGCACCGCGCSATGATGGCGATCAG	AGAAAGGCCTCCTGCGCARTGTTTTCTG	62/450-1300	expressed protein
SC-CISP 853	*9639_m03179	AGCTCGCTTGATMACTGGAGTGAGCA	ATTTTGAGGCACTGRTCACAYGTYGGCC	62/450-1300	expressed protein
SC-CISP 854	*9629_m00818	CACCGAGGCGCTGGACTTCTCGCARGTCCGGTCGG	TCCAAAARACTGGAGCCCATTC	62/600	expressed protein
SC-CISP 855	*9629_m05983	CTGGYGTTGATGGTCCTAGYGAGGGTG	TGCAGGTCTTRTCSACCCAACCYTCCTC	62/600	expressed protein
SC-CISP 856	*9629_m07311	GCACAGTGGCAGSAAGGAG	AACAGCTTCRATGGCATCCTT	62/1900-2500	expressed protein
SC-CISP 857	*9630_m00336	CTATTTGGACCGYTGCTWTGT	TCCAGAGCTTAAATGCMACCTCATGTAGAAAGCG	62/1900-2500	expressed protein
SC-CISP 858	*9629_m07008	ACCAGAACGTYGTTGGGGGKAGGCT	ATGTTTGAAGCAAAASTTGRCCACCAAT	62/1900-2500	expressed protein
SC-CISP 859	*9630_m05467	GCTGGARCTTGAGCTYGCYGATCTG	AGCTGCTTYTGYAGAAGCTCMAGCAC	62/1900-2500	expressed protein
SC-CISP 860	*9631_m01762	CCCGGCGGTGAAGCGGATCCTKCAGGAGG	GGGCYTTGTTTCCTTTCWGCCTGT	62/1900-2500	expressed protein
SC-CISP 861	*9631_m01928	AAACAAGAAKCTGAGAAKTGCTTGCAAC	CATGAWGGYTGCCAGTGCTCDGGGTGG	62/1900-2500	expressed protein
SC-CISP 862	*9631_m05193	TGCCCSAGCYTGGAGCGGCAGCC	TGAGYTGTCTSAGCTTGGCYTTCTTCG	62/1900-2500	expressed protein
SC-CISP 863	*9631_m05955	GGCTTCWCAAGTAACATTACCACGTGAYTTGCATG	CATCTTGGMGAKGTGCTTCTTCAC	62/1900-2500	expressed protein
SC-CISP 864	9631_m06089	CAAGGCGTGAAAMTGCWGATG	AAGCTTCRTCAGRACAACTCCTGTTG	62/1500-2400	expressed protein
SC-CISP 865	*9632_m02933	GAGCMTGTGGCCGCTGMACGTCATGGCG	TGGAAGGTAATMGARTACTTCTCAAGYCCAAG	62/1500-2400	expressed protein
SC-CISP 866	9632_m03187	TGTATTTCGTGCAGCTGARGCRTGTGAAG	GGGCASAGGAAGAAGCTCC	62/1500-2400	expressed protein
SC-CISP 867	*9632_m03273	CAGGGGCAGCGAGGTCATCCTCGG	GAGATBCCTGAGGTGCCA	62/1500-2400	expressed protein
SC-CISP 868	*9632_m04185	CGSAACGTGGTGACCAAGTCCGACTC	CGAGCTCCRTCDATRTGAAGCTTCA	62/1500-2400	expressed protein
SC-CISP 869	*9632_m05438	TCTCGCATCCAAGAGGAARTTGAAGTTGTG	AAAACAAGCATATCYTCCTCGCTTTC	62/1500-2400	expressed protein
SC-CISP 870	*9633_m02876	ATATGGGAATATCAAGGACCRCA	AGAACTCRCTRCGGAAGTGGACRGCACA	62/600	expressed protein
SC-CISP 871	9633_m03195	CAGGAGRCGRCCGTGCASATCGTSTAC	CTGYAAACAGAACTTGGGTGMTGATTTGCATCCTC	62/600	expressed protein
SC-CISP 872	*9633_m03330	CGGCGGTACACCGAGCASGAG	CTTGTAGTGGTAGAGCACYGCSTCC	62/600	expressed protein
SC-CISP 873	*9633_m04053	CGCGCYGCCAAGGASCTCCTCTCCACCCCCG	TTGAATGAHCGYTCATATYTCTTGAC	62/300-2100	expressed protein
SC-CISP 874	9634_m05007	TCCGTCCGSTTCTACGTCAAGGCSCTCGGCTTCG	GACACTGGAGCCASCTTRCCACCYCG	62/300-2100	expressed protein
SC-CISP 875	*9635_m04659	CGTATTTCAAYCTKCTYCCTGGTTCGGAGTGGTC	GGTTCTCGCAGTYGCAGATCTCGATCATGAAGCCG	62/300-2100	expressed protein
SC-CISP 876	*9636_m02667	GAAGCCGGAGTACCCGGTGGTGGAYCGGAACCCG	GCTTCATCSAGGTGYTGCTCATCACC	62/300-2100	expressed protein
SC-CISP 877	9636_m03353	GGAGGAGCGSGCCGCCGA	CACTACAGCTTGTACTTGTAGCGSGCRACCTCGG	62/300-2100	expressed protein
SC-CISP 878	9637_m01159	AGCCCCGCCGGCGACGACAGGCACAGTGGAGCACG	AAGTAGAGATGYCTGCCTAAKATGGTGACCTG	62/1900-2500	expressed protein
SC-CISP 879	9637_m01688	TGGCSGAGGAGCTGGTGCTSGACACGGCGATCCG	CAATAGCTTCAATCTCTTCCTTGGCACGCTCAAAC	62/600	expressed protein
SC-CISP 880	*9637_m02820	AGGGCGGCGGCGMGGTTCSTGCAG	TTCTTMTTCATCATGTCCATGRCCATGTTTGG	62/600	expressed protein
SC-CISP 881	*9637_m03388	TGGGATGTGCTBATGGAGGCTGTTCAGTGGTCTGG	CTTCTCCAGCTTCTCKTGTTCCA	62/700	expressed protein
SC-CISP 882	*9639_m01968	AGGAAGAGCCTGACATTTAAAGC	AGCTTCATCARCTTAGCRTCCTCATARCACTG	62/600	expressed protein
SC-CISP 883	9639_m03277	GGCGTATACTYGASTTGATAGTRCAACTCTGGAGC	CGGCCRAGCTTYGGTGACCTAGCRCGTGTTGG	62/600	expressed protein
SC-CISP 884	*9629_m00509	CGGCGGCGGATCGGCGKCGAGGGTCGG	CRGTGAGTTCAATYACAWAGTAATCTGC	62/600	expressed protein
SC-CISP 885	9629_m00709	GCCATGGASTGGCAGGAG	TCRACCTCGATGGTGGTTGTRCTCCA	62/600	expressed protein
SC-CISP 886	*9629_m02162	GATTTCTTGGGRGAGATKGCAARGGC	ATGGCATCCAYTGAGGAATRGTCTCMCGTTC	62/1500-2400	expressed protein
SC-CISP 887	9629_m04136	GTTGTGCAAGACCTCAATSTGAACCCRAAGCTTCC	ATCTTCTGYCKTTTATTGGGCTTCTT	62/1500-2400	expressed protein
SC-CISP 888	*9629_m04993	AGCTGTCGGAGATGACSGAGAAGATGAGCCAGTCG	CTCCAGCATAATGGAAGTAWGCSCCAACTATCC	62/1500-2400	expressed protein
SC-CISP 889	*9629_m05093	GACGTGCTGCTSATYGGCSTCGGCG	GTGGCCGRCCGTCGCGAACGC	62/1500-2400	expressed protein
SC-CISP 890	*9629_m05800	CCACCGARGGCATCRGCARGCCGCT	GCGTAGGTCATGTCCTTGTTGGCCACCC	62/1500-2400	expressed protein
SC-CISP 891	9629_m06502	GAGTACCARATYCAGAAGCTCAC	AACAGATACWGATTTYCCATCAGATG	62/1500-2400	expressed protein
SC-CISP 892	*9629_m06780	CTBGACTCCAAGGACTGGRTC	GGAGCTCGRGTGAACAGCTCCTCTTC	62/600	expressed protein
SC-CISP 893	*9629_m06972	AMRCAATCAGCWATTGGATATATKGC	CACCGCGCTGCGSGGGYTCTTCATCGTCTTCACG	62/600	expressed protein
SC-CISP 894	9629_m07213	AAGCAGATCAARTCRGCMTTCTACAC	ACAGCYGTTACAGACCATGAAGGTCCAAG	62/600	expressed protein
SC-CISP 895	9629_m07279	CCRAGAAATCACTTGGACTTGCG	AGCCCATGAGRGCGTGRGTGAGCAGCATGGCGCC	62/600	expressed protein
SC-CISP 896	*9630_m00157	CACGGCGGCGGCGGCGCSTGGGAGTACCTCTG	TCTTGCATCTTATCACATAGGYCATC	62/600	expressed protein
SC-CISP 897	*9630_m00249	GGCGTCCTCGCGCTGCAGGGCTCC	GCTGCCAGGAAAYTGCTTKGAAAGSACTCCA	62/450-1300	expressed protein
SC-CISP 898	*9630_m00277	GATGCDGARAGGGCATCWCTCTTCTATGC	CATGGTGGTGCTCTCGCCGCCGGGGATGATGAGCG	62/450-1300	expressed protein
SC-CISP 899	*9630_m03400	CGGSGAGAAGGCCTCCGGCGAGCTCG	GCCTTTCTTGCATCAGTTG	62/450-1300	expressed protein
SC-CISP 900	9630_m03554	TCMGCCGCGASCGGCGACGAGCTC	TGCYCCTATTTCAGCASCATGRAGT	62/450-1300	expressed protein
SC-CISP 901	*9630_m04885	GGACGAGGTCSAGGTCSGCRGCGGCG	AAGAGGAGGTASCGGTACA	62/450-1300	expressed protein
SC-CISP 902	9630_m05175	TGTCCAGCCAGAGTTTATGGAGCTCTTC	CCMGCCAGATCCGACTCCAGATCGCT	62/450-1300	expressed protein
SC-CISP 903	*9630_m05858	GCATGCTTATATGGYCATCTWCCTTGTG	GGAAGRGCAATCTGCTCCAAACTCTGYTGCAATTC	62/600	expressed protein
SC-CISP 904	*9631_m00446	CTGGCTCTGGTCTCTCGCAACCACACCGTGCGCCC	AGCACAAGCATCRTGRAGAGGA	62/1900-2500	expressed protein
SC-CISP 905	9631_m00849	ATGCTGAGTGATTCCAGYCATGAGATWAGGCAGC	CGTCGCTGTGGCAGAGCGASGTGCAG	62/1900-2500	expressed protein
SC-CISP 906	*9631_m01151	GCCATGATCGCSGGKGCGAGGGACGTG	CTGCATAGTAAGGRACWAGTTGTTCCCCACCAAGC	62/1900-2500	expressed protein
SC-CISP 907	*9631_m02843	AGTGCAAARGTYTTYTCTAGGAAGAA	GCTCTCCYTCWCCAGCATCAA	62/1900-2500	expressed protein
SC-CISP 908	*9631_m03849	CAGTGGATGGAGCTGGAGCAYCAGGC	CTTCWGCTGATTCKCCTTTRCYCTT	62/600	expressed protein
SC-CISP 909	9631_m04580	TGGGTWTGGACTGTCAGCTTGCCTG	CAKGCTTTCTTGAACGGTGGC	62/1900-2500	expressed protein
SC-CISP 910	*9631_m04887	TTGACATGGAGAAGAGACAAAARCAAAG	ACRAGCCATTCAGCWYCTGAGAGAAC	62/600	expressed protein
SC-CISP 911	*9631_m05319	AGCTGCKGCTGCRATGGGAAGCAG	ATRAACTTRAAYGTCTCCTCTGCYTT	62/600	expressed protein
SC-CISP 912	*9631_m05534	TCTTATYTGGAGCTCTAAAAGAYTGG	AGSATGTCCTTKGCCTCRTTKATCT	62/700	expressed protein
SC-CISP 913	9631_m06186	CCSATCAAGCGSTTCCTCCAGGCGCT	TYTTTYTCCGCTCTTSTTCTTCRAGC	62/600	expressed protein (with alternative splicing)
SC-CISP 914	*9631_m06270	AARCGACCAGAGTTCACYGCATGG	CCAGCTTCCARTTTYCCATAGCAG	62/600	expressed protein
SC-CISP 915	9632_m04305	CGCCGCCAGCTACGCCCGSGAGATGGAGC	TTCCTCATCATTAAATACWGTACGTWCTG	62/1500-2400	expressed protein
SC-CISP 916	*9632_m05562	GCWCTTGTGCCACTTGCCAA	CGCTCATTGACRTCRATCYTCTGCATC	62/1500-2400	expressed protein
SC-CISP 917	9632_m05671	AGAAGCAGACGCGCGAYGCSCACGC	GCCAATGRGTTGGCTCATCYTCTGGGGCTGTGG	62/1500-2400	expressed protein
SC-CISP 918	*9633_m00454	ATGCAARATATCRGGDGTAAAGGTCT	CTCAACTTCAACMGCAGGAATMACWGATG	62/1500-2400	expressed protein
SC-CISP 919	*9633_m02075	TGAAGTTGTGMGAACTCATGGGCATTTGC	AGCAAYTGATGCACAWACAAGWGTGGCAGCACG	62/1500-2400	expressed protein
SC-CISP 920	*9633_m02876	GTACCCGGCGCTSCGGYCGCTSCTCCG	AGAACTCRCTRCGGAAGTGGACRGCAC	62/1500-2400	expressed protein
SC-CISP 921	*9633_m03330	GTGGACTGCTTTTCTTGC	CTTGTAGTGGTAGAGCACYGCSTCC	62/1500-2400	expressed protein
SC-CISP 922	*9633_m04606	CAGGCATCCCCTSCTCCTCCCCGGCCGGCGATG	GATRCAGATGATRGCCAWGGTYGCA	62/600	expressed protein
SC-CISP 923	9633_m04889	CCGGAGATCGAGATCATCGASATCGCGGAGAATG	TCAGCCATCTCACTGGAGGGKATCTGCTTGG	62/600	expressed protein
SC-CISP 924	*9634_m00499	CGATGGAGAWGGCGAGGAAGSTGGG	CATGCACGCTCAATGGTYTTGCATTC	62/1900-2500	expressed protein
SC-CISP 925	*9634_m01883	GCYAAACCTCCRCGGAGGCACTCAATAC	AGCCCATGTGTACTTGGCCAGWATGTGCTCCAC	62/600	expressed protein
SC-CISP 926	*9634_m03719	CCCGGGATAGGGCTACCCGTCTCRCGCG	AGCAGCCTTGTCAGACTT	62/600	expressed protein
SC-CISP 927	*9634_m03839	AGTTTGAGCCAGAGTAYMATGTGA	CAGCRAGSCCATTATTTTTHARAATTTC	62/450-1300	expressed protein
SC-CISP 928	*9634_m04409	AAGGGGARGTCYTGCAAGGGCT	AGTARAGTTTTRTCAGTAAACCGCTTTACTG	62/450-1300	expressed protein
SC-CISP 929	*9634_m04880	GGCTGCGAGAACTGCCCSTTCCT	GCGACCTTCYTGGATAGCT	62/450-1300	expressed protein
SC-CISP 930	*9635_m04317	TTGATGATTTTGTGGAGCA	TCTCAACCAACGAGCWGCCCMACTC	62/450-1300	expressed protein
SC-CISP 931	*9635_m04385	CCGCGATGGAGGCSCTCCACGAGGAG	GAGTTCTGAAGRCARCCTCTTGRGTTGTG	62/450-1300	expressed protein
SC-CISP 932	*9635_m04687	CTAGATTTWGGAGCTGCWCTKAAGAT	CGRACAGCYCTGCATGABTCCTTGTG	62/450-1300	expressed protein
SC-CISP 933	*9636_m02960	GCCGACGAYGCCGTCTACGACGAGCTSGTCAAGC	GGGACCATATTSAGCTCTTCWCGAAGACGTCTTCC	62/450-1300	expressed protein
SC-CISP 934	*9636_m04594	TGGCGGAGATTGCAATYTTGTCACACCAAAAGGC	TCTTGTGGCGCTTTGAGCGGTAGTG	62/450-1300	expressed protein
SC-CISP 935	*9636_m04608	GGAGGAGCGSGCCGCCGA	TCYCCAGCTTTYCKGATGTCWTCTA	62/600	expressed protein
SC-CISP 936	9637_m01159	TCTGATGTTAGCACAGTGGAGGARTGGAGGGTGG	TCRTACTTCTCCTYTGGYGTCAGKGC	62/1900-2500	expressed protein
SC-CISP 937	*9637_m02121	GTGACRGAGAAGTTWGCTGCWAATG	ATGGGAAGGGGTCCAGCCCAAGTAGGTGCAAC	62/600	expressed protein
SC-CISP 938	9637_m02604	CTCCAYCTRGCTWCTGGCCACCATGGG	TCGAGCTCTTYAATGACAGGCTCCAC	62/600	expressed protein
SC-CISP 939	9637_m02928	AAGGACCCWAATGCCATTGA	GGATGCCAAGCACACTCCA	62/1500-2400	expressed protein
SC-CISP 940	*9637_m02991	CCGAAGAGGGTTCCGGCGGCGGCGGC	CTTTGYTGCTTCCCTCTCTTTCT	62/600	expressed protein
SC-CISP 941	9639_m02652	CTCAARCTTSAGAAGAAAGCTTTGGATGC	CTGGAGATGYCTGATYAAAATATTYGTTG	62/600	expressed protein
SC-CISP 942	*9639_m03075	GAGACGCGCSAGGGCGAGG	AACTCCTTTATCAAACARGCYTCRCG	62/600	expressed protein
SC-CISP 943	*9639_m04494	CCTTGGAARTTTGTTGATGCCYCC	AGTTTGCRGCCATCATCARCTCCAG	62/600	expressed protein
SC-CISP 944	9640_m00530	CCCCACGGCGATGCTCTCSGCSCT	CCACCTCCWATATGCCAAGCATACTC	62/600	expressed protein
SC-CISP 945	9640_m02011	AGCAARGTTCAGAAGTCATCCCTG	AATTGATTAGACTCTTGYAGGTAGGTKGTCTCC	62/200-1000	expressed protein
SC-CISP 946	*9640_m04074	CGCCTTCGTCGCGCTCGTGCTCGTCGC	ACAGAGAACTCYCTYGTGAAGAGCTTATCCTTGG	62/200-1000	expressed protein
SC-CISP 947	*9631_m01843	CATGGAATCCRCATTGCCGATACCTTGATGG	GCRGACATCAGCAAGTATGC	62/200-1000	expressed protein
SC-CISP 948	9631_m01939	TGGACGAGGGGARGACSATGTGTAAGGTGGC	GATCCATTGTTCTTARGGGYCTTGAAAACTC	62/200-1000	expressed protein
SC-CISP 949	*9631_m02510	TTTGYAATGGTCCMGGGACATG	ACGAACAAAATCTGCYGGCGTTCT	62/200-700	expressed protein
SC-CISP 950	*9631_m03032	CGAGGCCATCTGGTCSCGCCGCAAGTTCGACGTGC	TGGGGCCACTGCACRAAGAACTGRTCAGC	62/200-700	expressed protein
SC-CISP 951	9631_m03859	CGCGCCGAGGACGTSAGCCCGCGGC	TCGGGCAGMGTSTCGTCCCTCTC	62/200-700	expressed protein
SC-CISP 952	9632_m04610	CGGCGGTACACCGAGCASGAG	GCCTGCGTGTTGTCGCGGCCGAACAGCTTG	62/200-700	expressed protein
SC-CISP 953	*9633_m04053	CCGCGATGGAGGCSCTCCACGAGGAG	TTGAATGAHCGYTCATATYTCTTGACATC	62/200-700	expressed protein
SC-CISP 954	*9635_m04687	CAGGCATGGTGGTTCGACAGCCACAACC	CGRACAGCYCTGCATGABTCCTTGTG	62/1500-2400	expressed protein
SC-CISP 955	*9635_m04742	CTGCGCMGGCGAGCCCGC	GAGCGGTGYGTKCGGTACAGSTCGCC	62/600	expressed protein
SC-CISP 956	9636_m00484	GATGCDGARAGGGCATCWCTCTTCTATGC	CTCTAACACCAGCRTTGAACCATGTGAGTTGCCCG	62/600	expressed protein
SC-CISP 957	*9630_m03400	TCTTATYTGGAGCTCTAAAAGAYTGG	GCCTTTCTTGCATCAGTTG	62/600	expressed protein
SC-CISP 958	9631_m06186	GCGCAYCGGAAATGCATTC	TYTTTYTCCGCTCTTSTTCTTCRAGC	62/100-900	expressed protein (with alternative splicing)
SC-CISP 959	*9629_m00225	TCTCCCGCGACCCGCTCTTCGTCAACACCGCCG	GGTATACTWCCATAGTGAAACAGYTGCTG	62/100-900	expressed protein
SC-CISP 960	*9629_m06434	CGACGCSCGCCGCCTCGC	AGCCACAWGAAAAGCACAGARCAGAATATGCTCC	62/100-900	expressed protein
SC-CISP 961	*9629_m06972	GTGCGTGCATTTGAYTGCAGRTCACARAGCAG	CGGAGRCSGAGGAGAKGAGGTTGCCGAAG	62/100-900	expressed protein
SC-CISP 962	*9630_m03218	CAGCGSCGSAAGCTCGCSCAGTTCCAGC	TCTAGAAGCCKCACAGTAGAATC	62/100-900	expressed protein
SC-CISP 963	*9630_m03677	ATGGTTGATCCACTGGAAGCTAAGCGC	TTTCTTCTTCTTCAGWGCAATCAAAGCTCTGTCT	62/100-900	expressed protein
SC-CISP 964	*9630_m03826	CAKTGGTYKCTTCTATTCTSGAAAA	CCCTTTCCTGTCYGASCTTCCA	62/100-900	expressed protein
SC-CISP 965	*9631_m04372	ATGGGGAAYCWTTTAGCTTCACT	ACACGCATAGCCCACTTBACAAAYTGYGCTATCCC	62/100-900	expressed protein
SC-CISP 966	9631_m04380	CAGTGGATGGAGCTGGAGCAYCAGGC	TCCTCATCRCACCATTTGTTCMAGTCA	62/100-900	expressed protein
SC-CISP 967	9631_m04580	CGCGCCAGYGAGCTCAGCTGCCAGCTCG	TTTTCCACAKGCTTTCTTGAACG	62/1900-2500	expressed protein
SC-CISP 968	9631_m05478	TGGTTTACTCGTTTCCCAACRATTCTCCRAGGTTG	GCCTTCTGYAGCCGCACGTTGGGGCT	62/600	expressed protein
SC-CISP 969	*9632_m02643	CTCCACCRTCTMCGGCCTCGCCGGCGCC	TTACCCAACTGTTGGTGYGCTATTCTC	62/600	expressed protein
SC-CISP 970	*9632_m03246	GGSTACATCAAGTTYCTKCACCAGCA	AGTAGYCCTCKGTCCTGCCCTTGAABCCGATCTG	62/1500-2400	expressed protein
SC-CISP 971	*9632_m03963	GCWCTTGTGCCACTTGCCAA	TGTTYGCCGGCGCCCMSAGGTSGGC	62/1500-2400	expressed protein
SC-CISP 972	9632_m05671	GAAGGAGAAGGAGCTACGBGCCCA	GCCAATGRGTTGGCTCATCYTCTGGGGCTGTGG	62/1500-2400	expressed protein
SC-CISP 973	*9632_m05691	CAAGGAAGCGGARCGAAACGCAAGCGACTGAAACG	GGCTTGCCRGGCTTRGGGCCCTG	62/1500-2400	expressed protein
SC-CISP 974	9633_m04194	CCGCAGATGAGGTGCGAGCG	CATGTCGTAGATGCTGTCCGAGTTC	62/1500-2400	expressed protein
SC-CISP 975	*9634_m01900	CCAAGGGGCTGCTGCCCTACCTGCAGCGCGCC	ATTCTTGGAGCAGGSACAT	62/1500-2400	expressed protein
SC-CISP 976	*9634_m01985	ACACTGGATATCCCAAGGAYCTAGGGCCATCAAG	GCTCGTCCAGCACGRTCCTGTTTRTCTGCTTTAGC	62/1900-2500	expressed protein
SC-CISP 977	*9634_m02749	TCCYCATGATGAGCAACTYCGRGGTGG	TTTGCCTYGTGAGGCAAAAYCC	62/1900-2500	expressed protein
SC-CISP 978	9634_m05007	GCTGGGTCAGGGAARAAGGCTCT	TGCACTCTGCTCAACACAGCATGGCGTG	62/1900-2500	expressed protein
SC-CISP 979	*9635_m03576	TGCACTCTGCTCAACACAGCATGGCGTG	GATCATCCGRGARAACAACYTCTTGGG	62/1900-2500	expressed protein
SC-CISP 980	*9635_m03691	TCCTCTACCCCGACGGCCTCMTCTCYCGCTCC	TGTTRCTGYACCAAAAGTTCTTG	62/700	expressed protein
SC-CISP 981	*9635_m03977	TCAAAAGCCCGCTTTGAGC	AGCTGCAARAAYTCCCTCAAWATGCG	62/200-700	expressed protein
SC-CISP 982	*9636_m00083	GCCTCCCTGAATTCSTCGCCGCCGTCTAC	GGTGACTTGAAGATGCTYTCCTTYTTGCGACC	62/200-700	expressed protein
SC-CISP 983	9636_m01699	CTCAACTTCTCACGTTACGGTGACAC	TCMGGRTCAAYTCCCGAACACCTWAG	62/200-700	expressed protein
SC-CISP 984	*9639_m01968	TGCTSCCAGAAGTTTGGATG	AGAAAGGCCTCCTGCGCARTGTTTTCTG	62/200-700	expressed protein
SC-CISP 985	9639_m02652	GAGGTHTGGGGMRTCCAGTTCCACCC	TGTCGYAGAAGTGCACGYAACCTCTC	62/200-700	expressed protein
SC-CISP 986	*9639_m04063	GAGACGCGCSAGGGCGAGG	GGGCGAGCTCCCTCYGGACG	62/450-1300	expressed protein
SC-CISP 987	*9639_m04494	AGATTCTAAAGGYGGGGGASGATT	AGTTTGCRGCCATCATCARCTCCAG	62/450-1300	expressed protein
SC-CISP 988	*9640_m03838	TGSCCACATAGAGTARCAATGGAGCATGGTG	AGTTGGCTTATCTTGTCRCCCAG	62/450-1300	expressed protein
SC-CISP 989	9629_m00407	GCAGCAGCAACCGCATCC	TGCACAGAATCATAWGTAATCTTCTCATGCAAC	62/450-1300	expressed protein
SC-CISP 990	*9629_m00716	TCTGGTGGAGACACACAYCATGCCTGCATCTAGC	GCGGAKAGCTCRACRTCGCCGTGCTG	62/450-1300	expressed protein
SC-CISP 991	*9629_m00818	GAGGGAAACTGTKCGCGATGTG	TGCTCACTCCAGTKATCAAGCGAGCT	62/200-700	expressed protein
SC-CISP 992	*9629_m00820	TGAAGATGGGRAGCACCACWGACAAGCG	TCCACATGGTAACTTTGCCACCAGCATGCCCAAG	62/200-700	expressed protein
SC-CISP 993	*9629_m01645	TGCCRCGCAAGAAGCTYGAGGACCTSTACGAGCAG	GCWGATCCMACCAWTACATTCCTYGC	62/200-700	expressed protein
SC-CISP 994	*9629_m02101	CGACCTCAAGGCSCAGCTCTACCGCACYCAGGAGG	GTGCTGTTGCCAYTTCAAAGCCTG	62/1500-2400	expressed protein
SC-CISP 995	*9629_m04571	AGYGCYGAAGGTGTKAGCAGCRGCT	CTCRCCTCTKGATAATTTYTCATACA	62/1500-2400	expressed protein
SC-CISP 996	*9629_m05878	CCACCGARGGCATCRGCARGCCGCT	GCACGGSTTCCTTTCATTGCAGAAAC	62/1500-2400	expressed protein
SC-CISP 997	9629_m06502	GCAGCAGCAGCAACARCAGCTGCCACCTCCGCCGC	AACAGATACWGATTTYCCATCAGATG	62/1500-2400	expressed protein
SC-CISP 998	9630_m00217	GCGGCGGCGGCGCSTGGGAGTACCTCTGCCTC	TGGTGAACTCGAAGACCTTGCCGACGATCTCGAG	62/600	expressed protein
SC-CISP 999	*9630_m00249	GTGGTGGGTCTGGCCGCCGCCGCCGCCTCG	GCATAAGCTAGATGATAAAGTGGAAYGGTTGGTTG	62/600	expressed protein
SC-CISP 1000	*9630_m00277	CGGCKCCGTGCTGCGSGGCGACCTCAACAAGATC	TGGTGCTCTCGCCGCCGGGGATGATGAGCGAGTCG	62/200-1000	expressed protein
SC-CISP 1001	*9630_m02915	CAGCTKGATGCDGAGAGGGCATCWCTCTTCTATGC	GCACCCACYGTCACRTACCGGTCAACAAG	62/600	expressed protein
SC-CISP 1002	*9630_m03400	CGCCGCCTCCMGCRCRTCTCCTGCC	GCCTTTCTTGCATCAGTTGGYCC	62/600	expressed protein
SC-CISP 1003	*9630_m04120	CTCCACCWCAGAGCWCTGCYGCTGC	AAGCAMCAGCCTTTTCMAKATAGGCACCATTG	62/600	expressed protein
SC-CISP 1004	9630_m04457	TCTTCTCCAGGTTCTCCKCCGGCGC	CTAGCGCAGACAGCAAAGTAGACATCACAGCAGC	62/600	expressed protein
SC-CISP 1005	*9630_m04571	CTGMGSAGCCGCATGCTGTTCATGGC	AGGYTCCACWGGGTGCTCCACCGGCTTGAACTC	62/1500-2400	expressed protein
SC-CISP 1006	9630_m05175	TGCGGCTGYGCCGGGAGG	CCMGCCAGATCCGACTCCAGATCGCT	62/1500-2400	expressed protein
SC-CISP 1007	*9630_m05206	GAGGAGGAGATGCTCGAGAACCTCTTCG	TGCTTCAGCSKCATCTTCACCGTCTCCG	62/1500-2400	expressed protein
SC-CISP 1008	*9630_m05837	CCCAGCAAGGGCCGYATGKCCGAGC	TCCATCARACGGTCTATCTTTTCRCATTCATTCTC	62/1500-2400	expressed protein
SC-CISP 1009	*9631_m00329	TGGCAGTCCCCGGCSGCCGC	CVCCTASATAWCCAAATCCTGTAAC	62/1500-2400	expressed protein
SC-CISP 1010	*9631_m00446	TCCATACACHATCACMGAGAGYTTCATGG	CACAAGGWAGATGRCCATATAAGCATGC	62/1500-2400	expressed protein
SC-CISP 1011	*9631_m00715	GAGGAGATWGAGAGAATCAGCTTYATATGCTCATG	CCACYATCWGCYCTATGCATGTARTC	62/1500-2400	expressed protein
SC-CISP 1012	9631_m01331	GGCCGGCGACGACGGGGGYARGAAGGTGTCGGC	CGTGACTTGCATAGCCATTCAGGCAAGGCATTGG	62/1500-2400	expressed protein
SC-CISP 1013	9631_m01392	CTTCCAGAAAAGAARTGCAAGMGRTGTGGTTTG	AGGACCACCACTTCTTGCAAA	62/300-2100	expressed protein
SC-CISP 1014	9631_m01712	ACACCGTCAAGCAGCGGCTGCAGCTCACSAGCAGC	CCTCTTCTTCYTCWGCCAGTACTTGTAGCC	62/300-2100	expressed protein
SC-CISP 1015	*9631_m01829	CCAAGYTTKAGTGTTGAAGAATCTGATCT	GGTGCGTGGAAYAGCATTCTYGGCTTCCATCC	62/300-2100	expressed protein
SC-CISP 1016	9631_m02919	ACCATTCARCAAGGRGAACTGCCTG	CCTTTGKTGTYCCGSCCAGTTCCAA	62/300-2100	expressed protein
SC-CISP 1017	*9631_m05167	CGCTTGGATAAGTATGGCCATATC	TGATCAGGYCCTCCATAAATATAGAAGCATCTGTC	62/300-2100	expressed protein
SC-CISP 1018	*9631_m05602	GAAGCGGGACGAGSTCGAGGCCGGCCRCGAGCGGC	ATGGAAGTTACCAGCMACCCTCTGCAC	62/300-2100	expressed protein
SC-CISP 1019	9631_m06310	CTCCACCGGSCGCAAGCGSTCCATCCACGACCGCC	CCAACAAAMACWGTCCKCTTTCTGTCATAAAGAGG	62/200-700	expressed protein
SC-CISP 1020	*9632_m02933	GCCGGCKGCSGTGCTCTGGCTCGCC	TCTTCCCGRTAMAGATCATGCTTCCAT	62/200-700	expressed protein
SC-CISP 1021	*9632_m03405	GAGAAAAAGCAYCATGGAAGRCCAC	TTGGAATGACCACCGATTTYARGGTT	62/200-700	expressed protein
SC-CISP 1022	*9632_m04417	GATATYATAGAKGCTATTCATGCYGC	TCGTGCTTRTCCTGCTGRGTAACAACTTCTTTG	62/700	expressed protein
SC-CISP 1023	*9632_m05287	CGYGTGAAGTGGAATGARGACAAYCTG	TTTTGTTCAGYHTTTTCTTGMAGTTC	62/600	expressed protein
SC-CISP 1024	*9633_m02096	GGTGGAGAGACTCRAAGTGCTGAAGAGAAGGCAGC	CGRCGATGYTCCTTGAAACTCA	62/1900-2500	expressed protein
SC-CISP 1025	*9633_m02894	CTCTCCGCCCCCGSTTACCCTAGGCCGGCCCCGCC	CAGAGTGAATCKAGACAGATGGACCA	62/1900-2500	expressed protein
SC-CISP 1026	*9633_m03151	TGCAGAAGAAGCAGTVGAATACCARCTTGA	TTGTGCVACHCGATGAGCAGC	62/1900-2500	expressed protein
SC-CISP 1027	*9633_m04692	TGAATATTCTGAGGSTCAARTGGTG	AGATCAAAYTGTCGYCCAAARTAAG	62/600	expressed protein
SC-CISP 1028	9634_m01901	TCCATGGGCCTTRTTGGATTTCTRTTTTGGAGGAG	GGAGGACCYTCTTCRAACCTC	62/600	expressed protein
SC-CISP 1029	9634_m01907	GCAGAGGCCAGGAGCTGGAAAAGCAGAGCACTCGC	CTGCTGSCTTCTTCTTYGGTGGTGGATTCCCCCC	62/600	expressed protein
SC-CISP 1030	*9635_m04659	GTTTCTTTGGTGGSKCAAATMCCTTTG	GATCTCGWTCATGAAGCCGTCBGGGTC	62/450-1300	expressed protein
SC-CISP 1031	9636_m00146	AGGCGCTCKCCATMGCCGSCGACCTCG	ATCTCCACCASTCCTCYTAGTGG	62/450-1300	expressed protein
SC-CISP 1032	*9636_m01001	TTGATYATRCATGAAGAATGYCTGCAA	TGGCAATGTTCCKCTGYACRACAGTCAG	62/450-1300	expressed protein
SC-CISP 1033	9636_m04024	TGGCGGAGATTGCAATYTTGTCACACCAAAAGGC	GAAAGCCGGCAGCTAGCAACATG	62/450-1300	expressed protein
SC-CISP 1034	*9636_m04608	GACACWTGGGARCCTYTGGAAGAAGGCCT	AGAATAAGCCKCTCYCCAGCTTT	62/450-1300	expressed protein
SC-CISP 1035	*9639_m00611	TGGGATGTGCTBATGGAGGCTGTTCAGTGGTCTGG	CCACCTCCRTAGTAGCCACCACGG	62/450-1300	expressed protein
SC-CISP 1036	*9639_m01968	CCACCGCCCCRCGGCGSTGCTCCT	AGCTTCATCARCTTAGCRTCCTCATARCACTG	62/450-1300	expressed protein
SC-CISP 1037	*9639_m04063	CGTSGTGAAGAACTACKCCGCKTTCGGGG	CTGATCCACTGCCACCACCAGCTGCAGC	62/200-700	expressed protein
SC-CISP 1038	*9633_m02762	CGGCTGCTSACRGAGTCSACGCTGG	TCACCATRCTTSTCTATTAATCTGCCAAT	62/200-700	expressed protein
SC-CISP 1039	*9629_m00225	GCAGCAGCAACCGCATCC	CGCTGRATGCATTTCCGRTGCGC	62/200-700	expressed protein
SC-CISP 1040	*9629_m00716	GCCATGGASTGGCAGGAG	GCGGAKAGCTCRACRTCGCCGTGCTG	62/200-700	expressed protein
SC-CISP 1041	*9629_m02162	GTTACATGAGAGAYCCAAGCMGGATG	ATGGCATCCAYTGAGGAATRGTCTCMCGTTC	62/700	expressed protein
SC-CISP 1042	9629_m03206	GAGGTGGTTAAYAAGAACCTWGARGCATACT	GACTCRAGAAACTCCTTKAGAAGTTG	62/700	expressed protein
SC-CISP 1043	9629_m04726	GCGSGCGCCGCTGCACCTCAAGACSACGGCC	GTGGGCAAATAYGCDTGGTATGCTGGTAGGTAGCG	62/700	expressed protein
SC-CISP 1044	*9629_m05396	TGCCSGTGCGCCTGCTSGAGGACGTC	AGCGCGACCTGCGCGTCCTTCTTGGCGGCCTC	62/700	expressed protein
SC-CISP 1045	*9629_m05494	CGAGGAARGACGTGCTGCTSATCGGCSTCGGCG	GCACGCGAGGAGAGCTCCACTTGRCCTGGGGCC	62/1900-2500	expressed protein
SC-CISP 1046	*9629_m05800	CGCARCATTGTYTAYTCATCTGATGG	AGATCCACCCYACCGTCATCCCGAGCAC	62/1900-2500	expressed protein
SC-CISP 1047	9629_m06502	CGTCMGGAGCCACSATGGAGGACTGGGAT	ATCTTCATGRTAGAGATGAAGTCCAAGMCCAAG	62/1900-2500	expressed protein
SC-CISP 1048	*9630_m00215	ATGCTCAAACTATGCRATCTTGAGAAGCAG	GTTGMCTTRAAGTCAGCTTCTTCCAC	62/1900-2500	expressed protein
SC-CISP 1049	*9630_m05786	GGCTTCACGCACCARGGCAG	AGCAACAGAYTCAGCCATCTGCAGTCTTG	62/1900-2500	expressed protein
SC-CISP 1050	9631_m00182	CGGCTAGCTCCGTTTATTCGTTTCCGGGAAGCAAC	ACAGTCTCCCCTCCAACAAGAGC	62/1900-2500	expressed protein
SC-CISP 1051	9631_m00771	CCCAAGCGCCACWCCAAGCCCTCCCGCAGCG	CGGCYTTCTCSGCGGGGAARTCGTCGAACACCACC	62/1900-2500	expressed protein
SC-CISP 1052	*9631_m01544	TCGATATGGMGGCGGAAGAAGGAGATGGG	GCCGAGRTCCTTGTAGTACTCCGTCTCCACG	62/1900-2500	expressed protein
SC-CISP 1053	9631_m01837	AGAAGAAGAGRAGAAARGAGGCGCAG	CGRTACCAKATYTCTTTCCGCACRAC	62/1900-2500	expressed protein
SC-CISP 1054	9631_m02303	CAAAGCTGTTGGAYTTCATTGCYGAACCTC	TRGTCCCAYCATCTTCRTABGTTTT	62/1900-2500	expressed protein
SC-CISP 1055	*9631_m03849	CCATATTGGTTGCTGCTGAGGGWGTACATAAGCT	TTCTTCCTAGARAARACYTTTGCAC	62/200-1000	expressed protein
SC-CISP 1056	9631_m04765	GCGAGGCGGGTGGCSTACCTCGACGAGCC	TGCAGATTTGCACTGCAGTGCGCTACATGTTCTG	62/200-1000	expressed protein
SC-CISP 1057	*9631_m05446	ATATTYGGTGGARCACCMCGCARCCT	AGCAACATTTTTTGCAAAYGAAACCA	62/200-1000	expressed protein
SC-CISP 1058	*9631_m06148	ATATTTTGTATGCCRCCKTCWTCAGTTATTCCACT	ACAAGTGGGAGRGTYCKCTGGGGATCCA	62/200-1000	expressed protein
SC-CISP 1059	9632_m00592	TCAAGAARCTAATTGACWTGGAAGC	AGAAAGGACRTCAAASAGWGCACAAGGTGTG	62/200-1000	expressed protein
SC-CISP 1060	*9632_m02647	TCCCAYCTCCACGTCTGGGC	TCTYTCTCAGAVACRGCACCATAAAA	62/200-1000	expressed protein
SC-CISP 1061	*9632_m03063	GCCGGCCGAGCTGCACTTCAAGTTCCGCAAGGAGC	CAACTGGYGCTCCAAGTTCTCCWGCCT	62/200-1000	expressed protein
SC-CISP 1062	*9632_m03508	ACATCAAGTTYCTKCACCAGCARCTC	ACTGGWATCTTCTTGGAAAGMAGCTGT	62/200-1000	expressed protein
SC-CISP 1063	*9632_m03963	CACTTTGCTTTTCAGCTTGACYTGGCYCTGATC	TGTTCGCCGGCGCCCASAGGTCKGC	62/700	expressed protein
SC-CISP 1064	9633_m01155	GCYTTAAATGGTGTGGCYTCTTCATCAAG	TGATGCAAGGGRCGTCCAGGAGTGCCCTGG	62/700	expressed protein
SC-CISP 1065	*9633_m02096	CTAAATTGAAGGAHATGYTGAAGAAGTTAGAAC	CGVCGATGYTCCTTGAAACTCA	62/700	expressed protein
SC-CISP 1066	*9633_m02138	TCCTCGTSGAGGCGCTCGACAACCC	ATCKATCAYGAATGCTTCCACCAGCA	62/700	expressed protein
SC-CISP 1067	*9633_m03151	TCGCTTGCTAAAACGAAGAATGTGYCCAGCAGC	TGTTGTGCAACACGATGAGCAGCACAGCGGAG	62/700	expressed protein
SC-CISP 1068	*9633_m03310	CGGCGGTACACCGAGCASGAG	ATTGTTCATGTTGGRGGTCTCTCCA	62/700	expressed protein
SC-CISP 1069	*9633_m04053	TACCGCCCGCCGCGCTCSTTCGCGCC	TTGAATGAHCGYTCATATYTCTTGACATC	62/700	expressed protein
SC-CISP 1070	9633_m04344	CACCGGCACCGTCCTCKTCACCGCSCGCAA	TGGGCGGCATGAKCGGCACSGCCTCGCC	62/700	expressed protein
SC-CISP 1071	9634_m00034	CTGCGCGCCSTACGTGGTGCCSCTGMCGGTG	TCCGGCCCCAYTTGTCHACYGCCAGCCTC	62/700	expressed protein
SC-CISP 1072	*9635_m01251	GACAAGGAAGGSAAGACDCCMCTGATGG	AGTAGCTRCCCTTGATCTTGA	62/700	expressed protein
SC-CISP 1073	*9635_m02550	CTTTTGGTRCAGCAACAYCTRATGAG	TGGCAGCATGGTGCAATGCWGTCCCA	62/1900-2500	expressed protein
SC-CISP 1074	*9635_m03691	CCCAAGCACTGCGACAACAACGAGGTGCTCAAGG	AGCTCAAGCAAACGGAACAAGCCAACWGCAAAG	62/1500-2400	expressed protein
SC-CISP 1075	*9635_m03908	TTCAARTCAAAAGCCCGCTTTGAGC	CGGCGCGCTSAGCAGCTGCG	62/1500-2400	expressed protein
SC-CISP 1076	*9636_m00083	CGGCGGCGGCGGCGGCGATGGGGATC	CCAGTGACMCCSACCTTACCTCTGTG	62/1500-2400	expressed protein
SC-CISP 1077	*9636_m00107	GCCTTCCTYCTCGCCGTCGGCGCCGAGC	TCTTCTGGCCTGMGACCTTGTCYTCCCACCAGTAG	62/200-700	expressed protein
SC-CISP 1078	*9636_m01620	GATGGCTATGGTCYCGYCTCATT	GGCGCAGCCRCGGGAGGAGAG	62/200-700	expressed protein
SC-CISP 1079	*9636_m01655	GTGGCGGCTGGAGCAGAAG	AAACTCATCAAGACWTAATATKATGGCYTCA	62/200-700	expressed protein
SC-CISP 1080	9637_m01848	GCGAGCACGTCCGGMGAGTGGCTGAAGGGCGC	AGSCCCCTCTCTTTGATSTCRCCCTTCATGTCC	62/300-2100	expressed protein
SC-CISP 1081	*9637_m02116	CCAGCTTCGCCGYCACSTGYAGCCT	TGCTTGAAGACAATAGAACCYTTYGCTGCCTCAGC	62/300-2100	expressed protein
SC-CISP 1082	9637_m02340	AGGGCGGCGGCGMGGTTCSTGCA	TCCTTGACCTTGGTGGASGGGAA	62/300-2100	expressed protein
SC-CISP 1083	*9637_m03388	GCATTTGATCACCGGCRAAGTACACTAGC	GCSARCTTCTCCAGCTTCTCKTGTTCC	62/300-2100	expressed protein
SC-CISP 1084	9639_m00600	AGGATGAGGAACTATATCRGCTAYGGGATGTCG	ACAGTTCAACTTWGCRCGBTCATCCCT	62/300-2100	expressed protein
SC-CISP 1085	*9639_m00611	ATGGAGGCTGTTCAGTGGTCTGG	AAGGCCTTCTTCCARAGGYTCCCAWGTGTC	62/200-1000	expressed protein
SC-CISP 1086	*9639_m01968	CTCAARCTTSAGAAGAAAGCTTTGGATGC	AGCTTCATCARCTTAGCRTCCTCATARCACTG	62/200-1000	expressed protein
SC-CISP 1087	*9639_m03075	GATGAAGCTYGCGGGGYTCAAGTCKGTGGACGG	AACTCCTTTATCAAACARGCYTCRCG	62/200-1000	expressed protein
SC-CISP 1088	*9639_m04063	AGGCGCTCGACAACCCBCGCCA	GCTAASAGCTTSCCATCWGGACTCCA	62/200-1000	expressed protein
SC-CISP 1089	*9633_m03151	TCTGATGTTAGCACAGTGGAGGARTGGAGGGTGG	AAAACAGCAACYCTGGARCGGCT	62/200-1000	expressed protein
SC-CISP 1090	*9637_m02121	ATCKWCATGGYACAGAAATTCAYTG	GGGGTCCAGCCCAAGTAGGTGCA	62/200-1000	expressed protein
SC-CISP 1091	*9629_m06792	TTGTCCACAAGAGRAAAATTGCTATTG	TGCATCATTGATGGAGYGTGTGTC	62/200-1000	expressed protein
SC-CISP 1092	*9630_m00249	ATCAGYAAAGTWGAGAAGGACAGTGC	GCTCTYGTRTTCTTGCCYCCAGTCAACTG	62/200-1000	expressed protein
SC-CISP 1093	*9630_m00851	GAGAACGTTATGGKCCAGC	TTCTTYAAAACTGCATTKGATCYTGG	62/200-1000	expressed protein
SC-CISP 1094	*9633_m02138	AGAGTRGAACTGAAYAAAAGRGCTCGTCG	GCACCTGCATCCTCAGCAGATATGAAGAATGGGGC	62/200-1000	expressed protein
SC-CISP 1095	*9633_m00454	AAGYGARGATTTGAAGAATMCAATAGAGAAG	AGCTTTCTRAGMGARCCACTAATCTC	62/200-1000	expressed protein
SC-CISP 1096	9631_m02050	ACGCCGGCGACCTCCGCACCGCATCGCCCCC	GGTCTGTTCTGTATTTATCGACAACTGGGTTAAC	62/200-1000	expressed protein
SC-CISP 1097 (CISP_SC_84)	*9629_m07144	CATGGCCGCGCCGCTCACGGCCGTCCG	TGTAGTCCACTGTTCGYCGCTGGACAGGCTTCCGC	62/200-1000	hypothetical protein
SC-CISP 1098 (CISP_SC_85)	*9631_m00976	CCGAGCGGSGCSAAGCTGCTGCAGATCC	CGCCCACGCCGMGTAGTTSGCC	62/200-1000	hypothetical protein
SC-CISP 1099 (CISP_SC_86)	9632_m04239	GCAGCAGCTTCRGTYTTGGCAWCTAAGCT	GGCCTGAGYTGGAGCCTGAGTATTGCCCC	62/200-700	hypothetical protein
SC-CISP 1100	*9632_m05334	TACYATTGTGGATCAGCCRGT	CTCYTGCTCAGCTCYGCAGCC	62/200-700	hypothetical protein
SC-CISP 1101	*9633_m00964	TGCTGCTTCTGCTGGGCRCTGCT	TGATGCCCTCGCAGTGVACCTGGATRCCSATCTTC	62/1500-2400	hypothetical protein
SC-CISP 1102	9633_m03250	GTTCTACGCCTCCGACSTCRCCAA	CGGTGTGCGCGCGCAGGCCCCACACCAGCTC	62/1500-2400	hypothetical protein
SC-CISP 1103	9634_m00761	CGCTGGACAGCAATGCCCGGGAGGCSAAGGAG	GCCGGCTCCACCGCATCAGSCGCCGCATCAC	62/1900-2500	hypothetical protein
SC-CISP 1104	*9635_m02436	GAGTTCCACACTGAGCTGGARCTTCT	TCTCCTTGCARGGCTGSGWCTCCTTCGCCTTCTGG	62/1900-2500	hypothetical protein
SC-CISP 1105	*9635_m03165	GGCAGGCGGACTGGCGGAGGGAACCG	ACAGGGAARGAATGATGARGCWCCCTCCCTTTG	62/1900-2500	hypothetical protein
SC-CISP 1106	*9629_m00574	CTGCCTYGGCCGCAACGACGASTTCTGCAGCAGCG	CGAGTGKGATGAGAGAACCATGGGGC	62/200-700	hypothetical protein
SC-CISP 1107	*9629_m03548	GGTGGACGAGCCGYCGGAT	GCTCCAGCARCACARAAGTAGCTTCC	62/200-700	hypothetical protein
SC-CISP 1108	9629_m06850	GATGAGCAAACWCCAATWAAACATTGTACAGAC	TCTGRACAGAACTGCAGCATGCGTCT	62/700	hypothetical protein
SC-CISP 1109	9629_m06882	AGCCARGCTGGAGGAGGCACTGCAAATTGATCCCA	ACCAAACSGTATGGAAACAYCATTCTCTCCTCTCC	62/700	hypothetical protein
SC-CISP 1110	*9630_m01161	TGGGAGATGGCCACCAAC	GGAGCACACCTCSCCCCACGACACCTCCCGGTCGC	62/700	hypothetical protein
SC-CISP 1111	*9630_m04041	CGCSCAGRCGCTGCTCCCGCTCACCG	CTTATTYAWCATGCGTCCWACAAGCC	62/700	hypothetical protein
SC-CISP 1112	9630_m03082	GCGCTSGGSGGSCTCATGGGCACGYTC	CTTCTCATWACACAAGATATGCCTGCATT	62/700	hypothetical protein
SC-CISP 1113	*9630_m04659	GTGGACACACGYGCMATAACACG	ACCATTCATATGGAGCATCRCA	62/1500-2400	hypothetical protein
SC-CISP 1114	9630_m04662	GCCCTGAACCAGATGGGGYTGGCRTGTGTTCAAAG	AGCCTCCGCTTYTCGTCRTCGACRTCTGGG	62/700	hypothetical protein
SC-CISP 1115	9631_m06130	CGCCTSGACCCCGCCGTCG	TTCATGACRATRAACTGGAAYCTGGG	62/700	hypothetical protein
SC-CISP 1116	9632_m04187	TGGCCYGGGTACCTCTACACC	AGCGCCTCYAGCAGCAGSGCCTTCACCTCCC	62/700	hypothetical protein
SC-CISP 1117	*9632_m00025	ATGAGATGGTCTCTAMTGATGAGAAGGATGAGCC	GCMGTTCTTAAAGAGTATATSAYTCTGCC	62/700	hypothetical protein
SC-CISP 1118	*9632_m05114	GATCTCMTCACCRTGGGATGCTGCTAAGCATATGG	GGCATTRCACTTATCAGCAGMTGAACC	62/700	hypothetical protein
SC-CISP 1119	9632_m05214	TGTTGAGAGCTCCTCWAGAGCAASCTCGGAGGCC	GCTCCTCTGRAGWTGTTTCYTCCAAAATCACACC	62/700	hypothetical protein
SC-CISP 1120	9633_m00239	ACTTGAATCCTGCYGGTGCTGCTGG	TGCCAMACCATGATYTGGGAGCA	62/700	hypothetical protein
SC-CISP 1121	*9633_m00599	GGGYGGAGGAGCTSCAGGTGCAG	TCTGCACACCAAGCTAAAGCAGGAGC	62/200-700	hypothetical protein
SC-CISP 1122	*9633_m02656	CCTGTGGCTGARCCATCSAAAGAT	TCCTTCTGATCYTTCTCBGACA	62/200-700	hypothetical protein
SC-CISP 1123	*9634_m00565	TGCTCTTCTTCCTYCACATTCCTAG	ACAGAAGTYCTCTCMCTTGGCAGCTTGG	62/200-700	hypothetical protein
SC-CISP 1124	*9636_m00035	TTTYCATGCCATTCTGCT	ATGAASAGRCCTTGGGGATCAA	62/200-700	hypothetical protein
SC-CISP 1125	*9636_m00108	CCCTACGGCATCGACTTCGCCG	AGTTGTTSAGGTAGTCGTTGCTSCCCA	62/200-700	hypothetical protein
SC-CISP 1126	9636_m03695	TCGAGTCCCTYTGCATGCGCTGCGGCG	GTTCCACGTTGAGCTTCTGGAGGAATCTCAAAGTC	62/200-700	hypothetical protein
SC-CISP 1127	*9636_m04415	CGCCCWTTTGTWGGTTTTCGTGAAG	CGAGGYCCRCCAGCTGACCTYGGACCAGGAAAGCG	62/200-700	hypothetical protein
SC-CISP 1128	*9637_m03035	AGAGATGGKGGAGGCATCGCCGGAG	TCTCAACCAWTCTGCTGTCCACCAA	62/200-700	hypothetical protein
SC-CISP 1129	9638_m02265	TGCCGGACTACTCCATGGACTTCTCCAAGATCCG	GATACARCAYTGGAARTAGCTCAGGAACTTCTTCC	62/1500-2400	hypothetical protein
SC-CISP 1130	9640_m03449	TCTATGCATCRTGGTGCCCYTTCTC	TTGATGCAGGMGAAGAACTTKGGGAAGAAG	62/1500-2400	hypothetical protein
SC-CISP 1131	*9640_m04031	AGGCTGCTTGTATGGTRGCACCTAAGAGC	TTGTGCTAGSVACAAACCATATCTTCC	62/1500-2400	hypothetical protein
SC-CISP 1132	9630_m02103	ACMGCRAGGARGAAGATCCAGAAGG	CCRCTGAAYTTCTTCTCAAGCTCC	62/1500-2400	hypothetical protein
SC-CISP 1133	9632_m05731	GCTATGGGAATGGCTGCKGTAAARGCAATAGCTGC	GGAGCWATATCYGACTCAACCTG	62/600	hypothetical protein
SC-CISP 1134	*9635_m03606	CGWTATGACCACAAACCRGARAGYCA	TGCTCTTYGAATTHGAAGCMTCTCCATTTGG	62/1900-2500	hypothetical protein
SC-CISP 1135	*9635_m03607	CGCGCCGAGCTCACCACSGAGCAGGTTCTCAAGCG	TGGGCAGCAAAYGCACCCTTTGC	62/600	hypothetical protein
SC-CISP 1136	*9635_m04689	CGGSCGCCGAACCTKCGCGTGG	AATAGCAATGACCAAGTAGACAATCCC	62/600	hypothetical protein
SC-CISP 1137	*9629_m03937	TGGAGTTCCTACYGTTGGTATGGCCCTCCCTGG	TGGATATGATCCTCCAAAAGCMCCAGYTGCACCAG	62/600	hypothetical protein
SC-CISP 1138	*9629_m04180	GCTCAAGAACCTGCGSCCGCARCTCTACTC	GCCCTSACAGCRTAATCYTTCAAGTTGTC	62/600	hypothetical protein
SC-CISP 1139	*9629_m05288	ACTTATCTGTCCTCRTGTCTAAACCAAGGYCTAGG	GTGAAGGAACTCAAGACCRCCYGCA	62/600	hypothetical protein
SC-CISP 1140	*9629_m06491	AAGMTVTTGAATCCATGCCGC	GGGTTGCYAAGAACTCCAAGTTG	62/1500-2400	hypothetical protein
SC-CISP 1141	*9629_m06867	CTCTCCCCTCCGTCGTCTCCCCCAGGAGCATC	AAGTCRTCCTCRCARTCAGAATCTAACCA	62/600	hypothetical protein
SC-CISP 1142	*9630_m00337	GATGATGCTATGTTCCGYATTGATCCTTACATTGC	CCTCCTTCACAAAMCCAAKCTTCARCCG	62/600	hypothetical protein
SC-CISP 1143	9630_m02103	CGAAGCCGTCTCCCCCGAAGCTGCCCAGGGTCAGC	CCACTGAACTTCTTCTCAAGCTCC	62/600	hypothetical protein
SC-CISP 1144	*9630_m03789	CATGARTGGGCTAAGGRTGGGGTGG	GGRAGAATYTCAGGYTCCAGYTCCA	62/200-1000	hypothetical protein
SC-CISP 1145	*9631_m01430	AGAAAYCGTGCAGCTCGGCA	TTGAACATCTCTGAATAYACYTTTCCAGCTCCATG	62/200-1000	hypothetical protein
SC-CISP 1146	*9631_m05066	ATGCAAAGTGTTTTCAACMGAGAGAGG	GTAAGAYTTGACAACCTCCTTGAAC	62/200-1000	hypothetical protein
SC-CISP 1147	*9631_m05107	GGCCGTGCTGAACAGCCTCATCGGCC	GCTCGCTGGTCTAWCCCAGGTAAATCAATCAG	62/200-1000	hypothetical protein
SC-CISP 1148	*9631_m05117	CAAGCAGCTGATCCTGGCCATCCTYGACAACCAG	TGCGCGTACATCATSGAVGACCKCGCCGCC	62/200-1000	hypothetical protein
SC-CISP 1149	*9631_m05135	CCATCGAGGAGAACGAGATCCGCATCACCGC	CAGCAACAGATTTRCTGATYGCCTGYCCCATGGC	62/200-1000	hypothetical protein
SC-CISP 1150	9631_m06130	CGCCTCGACCCCGCCGTSGMSGACATCCTCATC	TTCATGACAATRAACTGGAAYCTSGG	62/200-1000	hypothetical protein
SC-CISP 1151	*9631_m06279	CGCGACCTCAACAAGCGCGTCCC	CAGGCYTTGCAGAAYGCVGCCTCTTCTGC	62/200-1000	hypothetical protein
SC-CISP 1152	*9632_m01848	GCTGCTCCCCACSCTCGAGCTCGCGCTCAC	TSCCCTTGACBRCCTCCTCSAGCTTC	62/1900-2500	hypothetical protein
SC-CISP 1153	*9632_m03997	GCTCAACTGGATGCWGAAAGRGC	CCCTRTCCTCATCATCRCTVCTTGA	62/1900-2500	hypothetical protein
SC-CISP 1154	9632_m05605	GCGGCGGCCGTSGYGGGCGCCAC	TCTCTCTTGATGGCRATRTCATGGSCAACAGCC	62/1900-2500	hypothetical protein
SC-CISP 1155	9633_m00280	AGTTGATTGGAATGATGATGAGAAGTC	TGATGGATCARATCCAAACCRAGTGATTTCCGAGC	62/1900-2500	hypothetical protein
SC-CISP 1156	*9633_m04785	TGCGTCGAGTGGGAGTTGGCGAGGCATSGCTCGC	GCTTCTGCTCGCTGTKGAGGTASGAYTTCTCGCAG	62/1900-2500	hypothetical protein
SC-CISP 1157	9634_m01061	GCCCCCTCATCCTCTTCTKGCGTCTYCCTTCTCCA	GGTGACCTCGCCCTTCTTGAGGTCGACSACGAAG	62/600	hypothetical protein
SC-CISP 1158	9634_m03914	GAAGAGGCTGAGCAATACTTYGAAGATTTCCT	TCTCCAGGRCTCCAACTCCCRCGGCTGCTC	62/1500-2400	hypothetical protein
SC-CISP 1159	*9634_m04170	GGGTGCMGGAAGCTGMGGGACACSGAGTTC	TCRATGAGDGGTATATGRAACTTCTC	62/1500-2400	hypothetical protein
SC-CISP 1160	9634_m04719	CCAACGGCTGGGCCKCGCCGCCGGG	CGSGCGTTVCGGTACGCGTCGTCGCCG	62/1500-2400	hypothetical protein
SC-CISP 1161	9636_m03417	CCAGAAGGCATYGAAACACTCTG	TCAACCTGVGGGCGRAACTGC	62/1500-2400	hypothetical protein
SC-CISP 1162	9637_m02471	TCRAATGTGCATGATTAYTTCATCTATGTTGCTTC	GCAGCTGCTTCTTGTTTAGCYGCTTCTCGTC	62/1500-2400	hypothetical protein
SC-CISP 1163	9637_m02993	TCCASAGGRTTATCTGATGASCTGAT	TGATCTTAAGCCAGCGAGTTATGCAATCTGC	62/1500-2400	hypothetical protein
SC-CISP 1164	9638_m03540	CGCTSCAGACGGTGGAGCTSAAGGTGCGGATGTGC	CGTTGAACATGTTGCTGACGGSGTCGGCGCCGCGG	62/1500-2400	hypothetical protein
SC-CISP 1165	9640_m01300	TCTGAGCTGGCATGCTTGGCWTTGTATCTCATG	CAGCTGTCARCATYGCTTTGCAGTTRCTCTTG	62/1500-2400	hypothetical protein
SC-CISP 1166	*9640_m01832	CTAGGACTMTATGCRAACTTGCG	CCACCYTGCTTGATGCCDAGAAGACCAAGGCC	62/1500-2400	hypothetical protein
SC-CISP 1167	9640_m02025	ACCTCRGAGGAAGAATCYCAGATGAGYTCTGC	CAAGGYTGAAGTTGAACACACGAGCATTTGCGC	62/1500-2400	hypothetical protein
SC-CISP 1168	*9629_m00265	GACAGTGAYGARTTAAGAAGTATATGCYCTGAGAG	CTCATKCGTGCTTGTATATCCTTAAAGAACTG	62/600	hypothetical protein
SC-CISP 1169	*9629_m00839	CCCARGGTCGACGCCGACGAGCAGCCC	CTTGTAGAGGAAGACCACAACCCA	62/600	hypothetical protein
SC-CISP 1170	*9629_m07144	GCTAARAGGATGCGGAAGCCTG	CAGCAAAACTTGTDGAGGG	62/1900-2500	hypothetical protein
SC-CISP 1171	9630_m00258	ACCTACCGCCTCGCGCTCCGC	GGCTTCATGCGRTCRAGCCAGCGAAGG	62/1900-2500	hypothetical protein
SC-CISP 1172	*9630_m01142	TGGCACGGCGCGACGGTGG	TTGGCAGCCCAGCTAAGGAGCAT	62/1900-2500	hypothetical protein
SC-CISP 1173	*9630_m02985	AACGCGATCTACGCCGGCGCGCCCAAGGGGGTGCC	TGCCAGAGGCAGTCCATBGAAGGRCAWAGGAAGC	62/1900-2500	hypothetical protein
SC-CISP 1174	*9630_m03629	GGCCCMAGGTTCTGTTTGAAYCCAATCAA	GTGTTCTCCATCTCGTGCATCTTCCTCCTCACC	62/600	hypothetical protein
SC-CISP 1175	*9630_m04658	CCGCCTTCGACTGGAYGCTCTCCAAGCTCGTCCGC	TGAAKCCCTCTTATCTTGTCTCT	62/600	hypothetical protein
SC-CISP 1176	*9630_m05899	GACAACGACCGCTTCCTCGACGTCGTCGAGC	ACTTCCAGTTGGTGCTAGGAGRTGTGG	62/450-1300	hypothetical protein
SC-CISP 1177	*9631_m00503	AGYGATGTRGTGGAAGATACAGTATTGGAGC	CCGCTCCGCACVGCSACATGGAGGGTCTC	62/450-1300	hypothetical protein
SC-CISP 1178	*9632_m01619	AAGGAAAATGARACCCTGWTGGCCATTGGRACTGC	GCATCATAGAATGCAACAGCAGTCAATTCAG	62/450-1300	hypothetical protein
SC-CISP 1179	*9633_m01066	ACACGMAAGGAGTGCCAYTGCATTGATGCTG	ATAAGCYTCTCTTGCTCTTC	62/450-1300	hypothetical protein
SC-CISP 1180	*9635_m03422	CACTGGRAAAGCTRTAGAGGAAACAGCTGCTGTC	TCATGGGGTTGAGTTTCCTGCAGGAG	62/450-1300	hypothetical protein
SC-CISP 1181	9635_m03996	GGAGGCCTGCAGTTTCWTATGATGAYCAGGG	ATCTGTGCTTCCCCAGCG	62/450-1300	hypothetical protein
SC-CISP 1182	*9636_m00108	CGACTTCGCCGSCGGSCCMACCGGCCGCTTC	AGTTGTTSAGGTAGTCGTTGCTSCCCA	62/450-1300	hypothetical protein
SC-CISP 1183	*9636_m02219	CGACTTCGCCGSCGGSCCMACCGGCCGCTTC	GATGCATTAGCAGCAACRCTRGAAATCCCACC	62/450-1300	hypothetical protein
SC-CISP 1184	9639_m01020	TGGARCCTCCTTGTCYTATGCMACTTTG	AAAGAACATAWATWCCACATTCMTCCCCATT	62/450-1300	hypothetical protein
SC-CISP 1185	9629_m00005	CAAGTACTGAGGAAAAGAAAAACAGAGYTGGG	AGGCAGCASCCTGAAGTCCA	62/600	hypothetical protein
SC-CISP 1186	9629_m00583	CCGCGCCCGCCGCTCCGCCATC	AGCGCCGGCTCCGGCAGCTCCG	62/600	hypothetical protein
SC-CISP 1187	*9629_m00839	GCGGACTACCACTTCGTGTACAAGGACGTRGAGGG	CTTGTAGAGGAAGACCACAACCCAGACATC	62/600	hypothetical protein
SC-CISP 1188	*9629_m01371	TTTTGGGAGAYTGYCTGARTTCACT	GCCASCTGRCTCCTTARGAATTTGC	62/600	hypothetical protein
SC-CISP 1189	*9629_m06569	AAAGRAMAATTTTCTGTGGATGTTG	CCAGCATCTTCAAGCACRTGCATTTCAACTCCTCC	62/600	hypothetical protein
SC-CISP 1190	9629_m06832	GTCTTGTCCARCCVTGGGGWTATTGCAATCACTGC	CACCMCGTGGAGCATCTGAG	62/1500-2400	hypothetical protein
SC-CISP 1191	9630_m00365	GAGCTTGAAACCATGGAAYCKGCATC	CCACCATTTGTTRCTGCGRGAGC	62/1500-2400	hypothetical protein
SC-CISP 1192	9630_m02491	GAAAAGAAGCGTGCBTACCT	TGAAGYAGCTCYCTWATGTTGTTCTCCACTTC	62/1500-2400	hypothetical protein
SC-CISP 1193	9630_m03082	AGCAGCCSAYSCACATCGAGGCCGC	CCTTCTCATDACASAAGATATGCCTGC	62/600	hypothetical protein
SC-CISP 1194	*9630_m03354	CCTCCTGGATTGGCAGCMATTGCYCTTAGCCCTGG	AGGCTTAGWATCATYGTAGCTGCCTTGGG	62/200-700	hypothetical protein
SC-CISP 1195	9630_m03653	TTTCTCCATYGATCTTGTTTCAGAKGAYCCTTCAG	GAAACAAGSGAAAASCCAAGCT	62/200-700	hypothetical protein
SC-CISP 1196	9630_m05891	CGCATGGAGCTTACCTAYCTTAACAAGCTYAAGGC	AACACCCAWCCAAAAKTTTGCATACAGGG	62/200-700	hypothetical protein
SC-CISP 1197	*9630_m05899	GACAACGACCGCTTCCTCGACGTCGTCGAGC	TGGAAYCCAGCAAAMACWGTGCCCTCAGAACC	62/200-700	hypothetical protein
SC-CISP 1198	*9631_m00976	CTACGACCTCGTCTGCGCCGGCAGCGTCAACCCGG	CGGCGACGGAGGCCGGSACGGAGACGTCGCGGGTG	62/200-700	hypothetical protein
SC-CISP 1199	9631_m01122	AGCTYTTCTGCCACTACAACKCCCTCTACTTCC	ATARGCATGAATCATYTCATGRAGCA	62/200-1000	hypothetical protein
SC-CISP 1200	9631_m01492	TCGGCGACCTGCTCGGGACAGCGCCTTCGGGGAGC	TGACGGACGCCGTCTGGCCGACG	62/200-1000	hypothetical protein
SC-CISP 1201	9631_m05301	AGCTGCCGGGGCTGTCGCGGAAGCTGTTCCAG	CSGTGAGMGTKGAGATCTCRTCCCG	62/200-1000	hypothetical protein
SC-CISP 1202	*9632_m00120	TCYCTCTTGTTGTCTATGGCAAA	GATCCAAGATAYGTGCTRCAAAC	62/200-1000	hypothetical protein
SC-CISP 1203	9632_m04885	TCATATGGYCTTAATTGGGCTATTGC	CTAATRACWCGRACCTTTGCATCACA	62/200-1000	hypothetical protein
SC-CISP 1204	*9632_m05127	CGCCAACCGCGCCATYGGCGCC	GCCGCATCAGCAGCTCGATCAGCGTCGTGATCTGC	62/200-1000	hypothetical protein
SC-CISP 1205	*9633_m01236	TTGCCTRTTGAGAAGGATGGTGTMTCAGTTGC	AGCTTCTTCAGGTGCCGCRGATCCRATTTCACCAG	62/200-1000	hypothetical protein
SC-CISP 1206	9633_m02828	AGTTTCTGCAACYGAGCACTTKGTTATTGATGC	TGAAGASCTTCTCTCATTCTCCCSAGAGAC	62/200-1000	hypothetical protein
SC-CISP 1207	9633_m03148	AGCTCGCCGWCCCYGCCCGCGACGACCC	GTGAARGCCTCKTCAGGRAGCATAGAAG	62/600	hypothetical protein
SC-CISP 1208	9633_m04303	CTTTGAGGCAGAASYTCTATG	TTGCCGRTAARTACATGAACCCTTYCG	62/1900-2500	hypothetical protein
SC-CISP 1209	9635_m01249	TGAACCCGCGGCGSCGGATCCGGCAGCACAACGGC	GCGAGCTTGACCTTGYTGCCGAYGCCGCCGAGCG	62/1900-2500	hypothetical protein
SC-CISP 1210	9635_m02615	AGAGGCTATGCRTTTCTTGAYTTC	ATGAAACCAAAATCTTTTCGTTTTGC	62/600	hypothetical protein
SC-CISP 1211	9635_m02810	GGAGGGGAAGAAGAAGAGRTCVGAGGAG	ATCTGTTGMAGTGCAGTGATCTTGTCYCCTAAC	62/600	hypothetical protein
SC-CISP 1212	*9635_m03316	TCAAGTTCGGGAACAAGGACGCSGAGGGCGCCGGC	CTGGTTCAGCAGCGCCTCCATCTTGTCGTAGG	62/600	hypothetical protein
SC-CISP 1213	*9635_m03422	GCCGYGCTCGGVCARTTCGAGCACTGC	AGARCTTCGTGRAATYCCAGATGGAGCAAC	62/1500-2400	hypothetical protein
SC-CISP 1214	9635_m03996	TGAAGACKATTAATAGCAAAAAATATGGGG	ATGAATCTAGCACATGAACACGYCCAGCT	62/1500-2400	hypothetical protein
SC-CISP 1215	9635_m04284	AAGGAAAGTTATGGWAAASAVAAGCAGCA	AAAGTCATCATTCTRTAKAGRTTGCG	62/1500-2400	hypothetical protein
SC-CISP 1216	9635_m04795	TGGTGATGTGGCCGCCGGCSCCGGTCWTGGAGC	GGCAAWGGWGCTAACCAAAGG	62/1500-2400	hypothetical protein
SC-CISP 1217	9636_m00070	CTAGTCCTSAGGCARGACATTCAGSAAAATG	GTAAGCAGCTGATGAGATCCA	62/1500-2400	hypothetical protein
SC-CISP 1218	9636_m01466	TCTRCAMGGAATGAACTTGARTCTCT	TTTCAGAWGCTASCATTCCTCT	62/1500-2400	hypothetical protein
SC-CISP 1219	*9636_m02219	GTCCAACAGAGAWTRGATCGYGTTCG	CCCAAAATCTGWGAGATRCGTCGTTCAGC	62/1500-2400	hypothetical protein
SC-CISP 1220	9629_m05701	TGGAAGGGSGCCTGCTTCTACGAGAAC	CGTTTCACATATTCATACTCRGCSTCRCTTTCCC	62/1500-2400	hypothetical protein
SC-CISP 1221	*9629_m06491	TGCAAGCCTCTTGGTGTCATTTGG	AGCAGGTABTGYGTAAGCTTC	62/1500-2400	hypothetical protein
SC-CISP 1222	*9630_m01205	CCGCCATGGCCGACGACCACTACTCCTCCAAGCG	CCGCCATGGCCGACGACCACTACTCCTCCAAGCG	62/1500-2400	hypothetical protein
SC-CISP 1223	9630_m04238	TGRBYTCTTCATGTTGGTCATCYAT	GTCTTTRTGWCCAAAAAKATATTCACAAGGTACCC	62/1500-2400	hypothetical protein
SC-CISP 1224	*9630_m04658	CTCTCCAAGCTCGTCCGCTCCAAC	TGAAKCCCTCTTATCTTGTCTC	62/1500-2400	hypothetical protein
SC-CISP 1225	*9630_m04664	AACATATTTGTGAAAGCYGCAAAGCTTTG	ATCATAWGCAAATCTRCCAYGCATMGG	62/1500-2400	hypothetical protein
SC-CISP 1226	*9632_m00025	GCCGCSCACAAGTTCGAGTACTCCATCTCCCTCTC	AGCTTTCTRACRAGGASGGTTCCTCC	62/1500-2400	hypothetical protein
SC-CISP 1227	*9632_m01848	GCTGMTCCCCACSCTCGAGCTCGCGCTCAC	TCSCCTTGACBRCCTCCTCSAGCTTC	62/1500-2400	hypothetical protein
SC-CISP 1228	9632_m04461	AATTGCWGCTATTTCTTCRCTYGAAACACT	CAACTTCAGACTCTGCCCATTCAAGAGTACGAAGG	62/200-1000	hypothetical protein
SC-CISP 1229	*9633_m00599	GCCGCCGCCGTCGAMCACCTCA	TCTGCACACCAAGCTAAAGCAGGAGC	62/200-1000	hypothetical protein
SC-CISP 1230	9633_m00241	TCTTCAGCTATTTTGACCTGGACCCC	CCAGAAGCTGAGGACTTCCTG	62/200-1000	hypothetical protein
SC-CISP 1231	9633_m02828	AGTTTCTGCAACYGAGCACTTGGTTATTGATGC	TGAAGASCTTCTCTCATTCTCCCSAGAGAC	62/200-1000	hypothetical protein
SC-CISP 1232	9633_m03497	CATGGCGACGACGCGGCCGGCGCG	GCGTCTCCACRTACTCCTCCCCGCCG	62/200-1000	hypothetical protein
SC-CISP 1233	*9635_m01013	CGCTTCCTCGTCGRCCAGCTCGTCGCC	AACCMAACCATCAAAGAGYTTYCCA	62/200-1000	hypothetical protein
SC-CISP 1234	*9635_m03165	ACTCTKACCCTCCTTGGRGCAGC	AAACAGGGAARGAATGATGAAGCWCCCTCCCTTTG	62/200-1000	hypothetical protein
SC-CISP 1235	*9635_m03358	ATTCGCRTTTTCCRTAAAGGG	TCACAACAGGAACATAGAAGCTGTGCACCAAGCT	62/100-900	hypothetical protein
SC-CISP 1236	*9635_m03422	TCGAGCACTGCYTCGTCGACCGCSGCTG	CCAGATGGAGCAACACCAATATGRGAAGCWATGGC	62/100-900	hypothetical protein
SC-CISP 1237	*9635_m03606	GRCGWTATGACCACAAACCRGARAG	AGTAGGAATAGARCAGYTCGGGTG	62/100-900	hypothetical protein
SC-CISP 1238	9635_m04075	GGCCTGYCAGAAGGACAGGCA	TCTTCCATCAGAAGCCAGCACTGAGAATCAG	62/100-900	hypothetical protein
SC-CISP 1239	*9636_m00881	AGGATGCTGCTGATGARGCMGAGCAG	TCAAATGACATCAAACTATTAAARGTSACTG	62/100-900	hypothetical protein
SC-CISP 1240	*9636_m04415	CGCCCWTTTGTWGGTTTTCGTGAAG	CCRCCAGCTGAYCTYGGACCAGGAAAGCG	62/100-900	hypothetical protein
SC-CISP 1241	9640_m02025	GCTYTGAGTGATACWGGTATMCCAAAAG	GCAGARCTCATCTGRGATTCYTCCTC	62/100-900	hypothetical protein
SC-CISP 1242	*9629_m00265	GACAGTGAYGARTTAAGAAGTATATGCYCTGAGAG	AGAGCATTTTCTACDGCAAGTTTTCTKGCTTGCTT	62/600	hypothetical protein
SC-CISP 1243	*9629_m00266	AAGAAGGGTTTRATATATGATGGCAAAACTGGAG	TCATTCTGCCAGAGGCAACCCACAAGCATGTCATC	62/600	hypothetical protein
SC-CISP 1244	*9629_m00574	CTGCCTYGGCCGCAACGACGASTTCTGCAGCAGCG	TCCCAAGCATATASAGRCCAGTGTAAGGCA	62/1900-2500	hypothetical protein
SC-CISP 1245	9629_m00583	CCGCGCCCGCCGCTCCGCCATC	AGCGCMGGCTCCGGCAGCTCCG	62/600	hypothetical protein
SC-CISP 1246	9629_m05566	GGCGGTGCAACGGSAAGGGSTAYGTCGC	GCTTTGCAGTYGTCAAAGATGCAATGCATTCC	62/200-700	hypothetical protein
SC-CISP 1247	9630_m02103	GGAGCTTGAGAAGAARTTCAG	GGAGCTTGAGAAGAARTTCAG	62/200-700	hypothetical protein
SC-CISP 1248	*9630_m02513	TCCCTCTGCCCGCCCTTCG	GGCCAGATGGCCTTGAGCCCCTC	62/200-700	hypothetical protein
SC-CISP 1249	*9630_m02985	CGCCGGCGCGCCCAAGGGGGTGCC	TGCCAGAGGCAGTCCATBGAAGGRCAWAGGAAGC	62/200-700	hypothetical protein
SC-CISP 1250	*9630_m04658	CCCGCACCCMTCCATCAGCTGCCGC	GCAGATRACYTCCTTTGKATCCCCHTG	62/200-700	hypothetical protein
SC-CISP 1251	*9631_m05117	CTGGAYGAGAACAAGCAGCTGATCCTGGCCATCC	TGCGCGTACATCATSGAVGACCKCGCCGCC	62/200-700	hypothetical protein
SC-CISP 1252	9631_m05921	CGCCTYGCAGTTCAGGCATTYAAACG	GAACGGTATTGCARCTTCACACTCTCTGC	62/200-700	hypothetical protein
SC-CISP 1253	9632_m04187	TGGCCYGGGTACCTCTACACC	AGCGCCTCYAGCAGCAGCGCCTTCACCTC	62/200-700	hypothetical protein
SC-CISP 1254	9633_m00447	AGCGRGCKTGGCGCAACGAGAAGGC	AGCTTSGACAGCACYGACTGCTCSAGATGCTTCTC	62/200-700	hypothetical protein
SC-CISP 1255	*9633_m01236	AAATCWCATGGTTTTCGRGCT	AGCTTCTTCAGGTGCCGCRGATCCRATTTCACCAG	62/700	hypothetical protein
SC-CISP 1256	9633_m04584	ATGCARGCTTCWACCTCTATG	GCCAATGCATKCADATCCATGG	62/700	hypothetical protein
SC-CISP 1257	*9637_m03035	AGAGATGGBGGAGGCATCKCCGGAG	TCAACCAWTYTGCTGTCCACCAA	62/700	hypothetical protein
SC-CISP 1258	*9639_m00544	CCACCGGCGGGCSCACTCSGAGAC	CCGGTGTACTTGATCTTCCTCTCCTTSGACCTCGC	62/700	hypothetical protein
SC-CISP 1259	*9629_m03723	GACAAGGAGTGKGAGCGCGAGCACTAC	CTCTGCCTTAWTTCTTGTCTGCAGAGCA	62/700	hypothetical protein
SC-CISP 1260	9629_m05871	CGGCGGATCTGGCGACGCSGCGG	CGGCGTTGAGCAGCGTGGGCGGCG	62/700	hypothetical protein
SC-CISP 1261	*9630_m01205	CCKCCGCCATGGCCGACG	TCAGCTYTGCTTATCTGRTCAGGAKTGCC	62/700	hypothetical protein
SC-CISP 1262	9630_m02103	GGAGCTKGAGAAGAARTTCAG	ACRTCCTCCAARATDCCATCATGAACAG	62/700	hypothetical protein
SC-CISP 1263	9630_m03188	ACATRGGRGCTGATTTGGCTG	GTGACGCTYCTGCTCCKGCGGTG	62/600	hypothetical protein
SC-CISP 1264	9630_m04695	TCGTGTCKAAAGCKCTCGGAAAATGC	CCGTGCGCGCCACCGGYCGCATGTAG	62/600	hypothetical protein
SC-CISP 1265	9630_m04831	TGCGGCCCAACGAGATTCAYAGCCTCACGC	CCATTTCTCCRYTGCAACCTGTCAACCA	62/2100	hypothetical protein
SC-CISP 1266	*9630_m05672	GTCCACGGTGGAGGTGGTCGGGCACAAGGC	TCATGCCAGTGAACTTTTCYTTGAYAGCCTTTGAG	62/2100	hypothetical protein
SC-CISP 1267	*9630_m05853	TCAAAGMGGGCCAGGATGATGGARCCAGG	TGTGCACATTSTCCTCMGTCAGCTCGTACTCC	62/2100	hypothetical protein
SC-CISP 1268	*9631_m00976	CGGACCAGTCSGCGTGGAGCCGCGTGC	CGGCGACGGAGGCCGGSACGGAGACGTCGCGGGTG	62/2100	hypothetical protein
SC-CISP 1269	*9631_m01667	TCTCGGCTMTCGAGACYGGYACCAAGCTC	GGCTTVCCATCAAGTTGSACATTG	62/600	hypothetical protein
SC-CISP 1270	*9632_m00120	TTGYGAGACATAYTTCAAGAA	CCTAAGCGTTCAGCTACAGCTCCAAC	62/600	hypothetical protein
SC-CISP 1271	*9632_m01619	AGGAAAATGARACCCTGWTGGCCATTGGRACTGC	GCATCATAGAATGCAACRGCAGTCAATTCAG	62/1500-2400	hypothetical protein
SC-CISP 1272	9632_m04461	ATCCCTCTGAWAATCCTGCATATAGSAAGTGC	ATGGTAAGTTCCTACAGCC	62/1500-2400	hypothetical protein
SC-CISP 1273	*9633_m01236	CATGGTTTTCGRGCTYTGGTTGTAATGGARGATCA	ATGGTCTCTKGTCATCTTATTTTTCTCAGAGCTT	62/1500-2400	hypothetical protein
SC-CISP 1274	9633_m00447	AGCGRGCKTGGCGCAACGAGAAGGC	AGCACYGACTGCTCKAGATGCTTCTC	62/1500-2400	hypothetical protein
SC-CISP 1275	*9633_m00279	ACTGGGTGAAGTGCAAGCC	CCACWGCAGCCATCTTYCTTTCTG	62/1500-2400	hypothetical protein
SC-CISP 1276	9633_m03148	CCATGGCGATGGCGTTCGCGACCGCCTCCGCCTCC	GGGTCGTCGCGGGCRGGGACGGCGAGC	62/1500-2400	hypothetical protein
SC-CISP 1277	*9635_m03607	GCAAAGGGTGCRTTTGCTGCCCA	TGTGCATTGGAGACCARTCAAGATGRCCAAGAAG	62/1500-2400	hypothetical protein
SC-CISP 1278	9637_m02120	TCCATCCTGTCDCACAATTTYCGGTC	CTTGTCCAGCTTCGCCTTGCACCACTGCAGCTG	62/1500-2400	hypothetical protein
SC-CISP 1279	9637_m02386	TCAAAGGAGGACAGCCCGGTRACACCACCACTGG	TCATGTATCCTCGYYCGGTTBTCTTCCCACC	62/200-1000	hypothetical protein
SC-CISP 1280	9638_m02265	TGGATGACSGTGCCGGCGTTCGG	GGSGAGTSGTCGCGGSCGTGSAGCGG	62/200-1000	hypothetical protein
SC-CISP 1281	9638_m03891	AATGCMGACTACATTRTTGAYTCTCTTTGCAG	AGAAATGGAACAGTTAAATGYGGGTGATCATGCC	62/200-1000	hypothetical protein
SC-CISP 1282	9639_m02822	GCGCGACGGTGGAGAGGATGGGSGAGGAGGCCGCG	CCAGCTTCRGADGCTTTCCCCA	62/200-1000	hypothetical protein
SC-CISP 1283	*9640_m04385	GCAGARAARCAGAGGATWGCAGAAG	CCRAATCCATCCATRACDGCCTTYGC	62/200-1000	hypothetical protein
SC-CISP 1284	*9629_m03723	GGCTGGASGACAAGGARTGGGAGCGCGAGCACTAC	CTCTGCCTTAWTTCTTGTCTGCAGAGCA	62/200-1000	hypothetical protein
SC-CISP 1285	*9630_m00337	GATGATTCAGATGGTATGGAYGATGATGCTATG	CCTCCTTCACAAAMCCAAKCTTCARCCG	62/200-1000	hypothetical protein
SC-CISP 1286	*9630_m02823	ATGAAATGGCARGCTGCYATAAAAGTTGACAAG	TTCTCTTCCTCAGAAAGYTCAAARTTKGGCTC	62/200-1000	hypothetical protein
SC-CISP 1287	*9630_m04041	CGCSCAGRCGCTGCTCCCGCTCACCG	GCCKGTACCATCATSAAGARYGAAT	62/100-900	hypothetical protein
SC-CISP 1288	9630_m04908	GATGCTGCWAGCATGGCAGCAGG	CTTCTTCTGCAATCTAAACTGSACGGCYAGTTC	62/100-900	hypothetical protein
SC-CISP 1289	*9630_m05899	CGCTTCCTCGACGTCGTCGAGCRCTACTTCGCCCG	CCAGCAAAMACWGTGCCCTCAGAACC	62/100-900	hypothetical protein
SC-CISP 1290	*9631_m00976	GAATTCGCGCGCGATGGCGCGCGCCATGACACTAG	CGGCTGAACTCCTGCACCGCCGCSGGCACG	62/100-900	hypothetical protein
SC-CISP 1291	*9631_m01430	ATACCTGAGAAGCCRGTGAC	CATGTTCAACACCRTCYTCATCTGTCCAA	62/100-900	hypothetical protein
SC-CISP 1292	9631_m02653	CCKCAGCCTRTKTTTACTGGYGAGTC	GACTCTGGTCCATGTGGCTGTACTTCTGAAAAGCC	62/100-900	hypothetical protein
SC-CISP 1293	*9631_m05107	GGCSTCGCTSCTSGCCGACGACGACCCC	TGGCCGATGAGGCTGTTCAGCACGGCC	62/100-900	hypothetical protein
SC-CISP 1294	*9632_m02946	GACACRTTYGATTGCCARCTTCACGAG	GCTTTTYGCVGCYCTTTCTAGCTCAGG	62/2100	hypothetical protein
SC-CISP 1295	9632_m04187	TGGCCYGGGTACCTCTACACC	AGYGCCTCYAGCAGCAGSGCCTTCACCTCCC	62/600	hypothetical protein
SC-CISP 1296	9632_m04461	AAGCRAAAGAAGAAGRAGAAGGCYAAACTTG	ACATCTGAYCGKGCAGTVACTGCCAT	62/600	hypothetical protein
SC-CISP 1297	9633_m04141	CCTTCATCMAACACARCTTTAGCAGC	CATCATCGGCRCCAGCATCCAAAGCAACAG	62/600	hypothetical protein
SC-CISP 1298	*9633_m04244	CTCTTCTCCGSCCATGGCCTCCGCTACCGCAAGC	AGCATCTTGGGCATRAGGTRGTTGCGGAAGTG	62/600	hypothetical protein
SC-CISP 1299	9635_m04526	CGTGGTGATCTGAGAGGATGGATTCCAGGATCTCC	GGGTAGTCSGGGAACTGCTGCTCRGTGCC	62/1500-2400	hypothetical protein
SC-CISP 1300	*9636_m00035	TTTYCATGCCATTCTGCT	GAGAAGCTCTTCCAGTKTTGYCCYAAGAATG	62/1500-2400	hypothetical protein
SC-CISP 1301	9636_m01466	TCTRCAMGGAATGAACTTGARTCTCT	TTTTCAGAWGCTASCATTCCTC	62/1500-2400	hypothetical protein
SC-CISP 1302	9636_m04541	AGAAGAAGGCSCCKCTCCCSAAGGTGGTCACGC	AGCAACCTCCTYTCMACTGGATCAG	62/1500-2400	hypothetical protein
SC-CISP 1303	*9637_m00994	CACTCTGTAGCATGGAACTGCMTAGGCA	GACTTGTCWGCAGCTGCWGTRGCAACTG	62/1500-2400	hypothetical protein
SC-CISP 1304	*9637_m01950	CCATCTCCKCCTGCCTSAAGGCCGGCATG	ACATTCTCAATTTTGGCAAAAATCAGAGTTTGGCT	62/1500-2400	hypothetical protein
SC-CISP 1305	*9637_m02910	GCCGCTCGACAAGGCCACCGGGATGACSCGCCCGC	GTGCATARAAGCTMAGCATTCTRTTGGCATG	62/1500-2400	hypothetical protein
SC-CISP 1306	9638_m02323	GATCGAGGGTGGCGCTGGAGCCGCTGGCGGAGGAG	TGCCCGGCCACGGMCATCTYGACGAGCCAC	62/1500-2400	hypothetical protein
SC-CISP 1307	*9638_m03600	GCCATCTCCGGCGCCGTCTTCTCCATCGAGGTCGC	GGMCCCACCTTCTCSCGSACCAGCC	62/1500-2400	hypothetical protein
SC-CISP 1308	*9631_m05376	CAGACTGCTGGRATGCTGGAG	ACAAGCCGCTGCCTCTTTCCWGGYGATTCCATCC	62/1500-2400	hypothetical protein
SC-CISP 1309	*9629_m00574	GGCCGCAACGACGASTTCTGCAGCAGCG	ACGAGTGKGATGAGAGAACCATGGGGC	62/1500-2400	hypothetical protein
SC-CISP 1310	*9629_m00839	CCCARGGTCGACGCCGACGAGCAGCCC	GCCTCCYTSAGCTCTGCRAGCCTCATC	62/1500-2400	hypothetical protein
SC-CISP 1311	*9629_m06867	TGGTTAGATTCTGAYTGYGAGGAYGACTT	TYGCCTCCTGCARGAGSTCRGCTAG	62/200-700	hypothetical protein
SC-CISP 1312	*9629_m07013	AAAGCACCAGGWTTTTTRGATGATTATGC	AGAAGGGTCTTCTCCAGGRGTATTRAAATAGCCAC	62/200-700	hypothetical protein
SC-CISP 1313	9630_m00516	GGACCWACCTCWCCRCCATCAGGKTCAGT	CCKCCTCCTCCTCCACCGAACCGGAATG	62/200-700	hypothetical protein
SC-CISP 1314	9631_m02665	GCGCYGCGAGCGTGAAGCG	GAGACTSAAATCCRCAAGTGC	62/200-700	hypothetical protein
SC-CISP 1315	*9632_m00025	ATGAGATGGTCTCTAMTGATGAGAAGGATGAGCC	GCMGTTCTTAAAGAGTATATSACTCTGCCAA	62/200-700	hypothetical protein
SC-CISP 1316	*9632_m01848	GCTGCTCCCCACSCTCGAGCTCGCGCTCAC	TCCCCTTGACBRCCTCCTCSAGCTTC	62/450-1300	hypothetical protein
SC-CISP 1317	*9633_m00279	TGGCGCTMCTCCGAGYTCTCCGGCGAGCCC	CCTTGCGCTGCTTGATCCKCTTCTTYTCCTTCC	62/450-1300	hypothetical protein
SC-CISP 1318	*9633_m00964	TGCTGCTTCTGCTGGGCRCTGCT	TGATGCCCTCGCAGTGSACCTGGATRCCSATCTTC	62/450-1300	hypothetical protein
SC-CISP 1319	9633_m03250	GTTCTACGCCTCCGACSTCDCCAA	GGTGCTGRAYGAAGTAGGTGGMCTCCCAGTC	62/450-1300	hypothetical protein
SC-CISP 1320	9635_m01249	CTGCTGCTACCTSCTCCGGTCSCTCTGCCCGCGC	CATCTCCCAKGGSCGGCCGCGC	62/450-1300	hypothetical protein
SC-CISP 1321	*9635_m03165	ACTCTKACCCTCCTTGGRGCAGC	AGCTGTACATCARTGCCAKAAACTTAGCA	62/450-1300	hypothetical protein
SC-CISP 1322	*9635_m04176	CGCTGCAGGAGCGCCTCGTCTACGTGCCCGTGC	TCTGAGAAGGATAACCWTCACTCTCACC	62/450-1300	hypothetical protein
SC-CISP 1323	9636_m00118	GGAGGAGTGGGMGCTCACCCCCCTCGC	AGGCGCRCGSCCATCTGCTCCC	62/450-1300	hypothetical protein
SC-CISP 1324	9636_m03417	CCAGAARGCATYGAAACACTCTG	TGCAGAAMCGAAGAAAKCCCATCCA	62/450-1300	hypothetical protein
SC-CISP 1325	9638_m03370	AGAAGCAGTTCGCGCAGT	TCTGCTTAAGCTCMTCCRTAACATTCTCACGC	62/450-1300	hypothetical protein
SC-CISP 1326	9640_m03317	AAGGAGGAGMGGMGGGAGATGG	ACYCTRTTCTCTTGGATGATATCYCTCA	62/450-1300	hypothetical protein
SC-CISP 1327	*9629_m03002	CTCCGYGACACCTTCTTCCCCCGMGACCC	CTTTGGATAAATGMTCTTCAGCCTCCTT	62/450-1300	hypothetical protein
SC-CISP 1328	9629_m05701	TGGAAGGGSGCCTGCTTCTACGAGAACGAGGCGTG	GCCTCRCTTTCCCATTCTTCGAAATCAAGAGTGTG	62/600	hypothetical protein
SC-CISP 1329	9630_m00372	GAAAAGAGACRTTAYTGCCTTC	TCCTTGGGTTTGTCRGGAATCAYCTGCCTCCTGG	62/1500-2400	hypothetical protein
SC-CISP 1330	*9630_m02513	TCCCTCTGCCCGCCCTTCG	GGGCCAGATGGCCTTGAGCCC	62/1500-2400	hypothetical protein
SC-CISP 1331	*9630_m02552	TGATGATGGCRTTTTCWATGGCWCGTCGTGCAGC	CCATTGCACTGCAARTGGCTT	62/1500-2400	hypothetical protein
SC-CISP 1332	*9630_m03012	ACTWCTTGCAGCYCTTGGATC	TGCAACMACAAAGACCARTGACATRCA	62/1500-2400	hypothetical protein
SC-CISP 1333	9630_m04695	CCCGGAACGCGCATCGGCACACACACGCCAACG	CCGTGCGCGCCACCGGCCGCATG	62/600	hypothetical protein
SC-CISP 1334	*9631_m00976	CGACCTCGTYTGCGCCGGCAGCG	ACCGGGCGAGMGCGCGGCGGAGCACCTG	62/200-1000	hypothetical protein
SC-CISP 1335	*9631_m01051	TCCCTGGAAGAATTKCAGGC	CCTTCATCCAGGGCYGTGGAGCYCATCAT	62/600	hypothetical protein
SC-CISP 1336	*9631_m05066	ATGCAAAGTGTTTTCAACMGAGAGAGG	GCTTTTGTTCTAAAAGCASTCTTYACTTCTGCATC	62/600	hypothetical protein
SC-CISP 1337	*9631_m05542	CACCCCATGGACCCCGCA	AAGATCCAGWCAGCTTATCSAAGARAAGACA	62/600	hypothetical protein
SC-CISP 1338	*9633_m01236	TGACAATMACAGAAAAAGAYGAAGCTTTTGC	AGCTTCTTCAGGTGCCGCRGATCCRATTTCACCAG	62/600	hypothetical protein
SC-CISP 1339	9633_m02605	CGGCGACTCCCCGCGTCGTCTGTCTCCCCCCG	CGCAGTCCATCTCCCCGAGCAGCGCGGC	62/600	hypothetical protein
SC-CISP 1340	*9633_m04341	TGCACCTCGCGCTCGGSGCCAC	ACTTCTGGVGTTTTWACCCATATYTG	62/200-1000	hypothetical protein
SC-CISP 1341	9633_m04726	CCGTCGTCGACCGCCTMCTCCGGCACGG	GGTKCARGCTCTCKGGGTCCATHAC	62/200-1000	hypothetical protein
SC-CISP 1342	*9635_m01013	TGGTGACGAACGACGACGGSATCGACGCGC	CCAGAGATGCCTAAAGAGGCACAGTCAGC	62/200-1000	hypothetical protein
SC-CISP 1343	9635_m00518	ACRTCGACGAGGTCTGGG	AGGAACCCRAACTCGTCRCCGGMGAAGAAG	62/200-1000	hypothetical protein
SC-CISP 1344	*9635_m02436	AGAATTGCNGAGTTCCACACTGAGSTGG	GGCTGSGWYTCCTTCGCCTTCTGGA	62/200-1000	hypothetical protein
SC-CISP 1345	*9635_m03422	TCGAGCACTGCYTCSTCGACCGCSGCTG	GCCATTGAAGGATCRGCMAGRGTATAT	62/200-1000	hypothetical protein
SC-CISP 1346	9635_m03600	CCTTCTCCTCTCACCCCAC	GCGTAGCACGGCGCCGACAGCCGC	62/200-1000	hypothetical protein
SC-CISP 1347	*9635_m03607	CCTTCTCCTCTCACCCCAC	ACTCGGTCCTTBGCCTTSAGRTCTGCCACCAC	62/200-700	hypothetical protein
SC-CISP 1348	9635_m04494	TGGCCAGGKGCWGTYCTGATGAACA	CTCYAGAACTTCATCATTGTGATCAGTC	62/200-700	hypothetical protein
SC-CISP 1349	9636_m03417	CCAGAAGGCATYGAAACACTCTG	ACTAGATTCARCARCTCACAAGC	62/200-700	hypothetical protein
SC-CISP 1350	*9637_m03035	TCSTGCAAGGGMTGCCTSTACTACTC	TCTCAACCAWTCTGCTGTCCACCAA	62/200-700	hypothetical protein
SC-CISP 1351	*9640_m03080	TGACCAGAGGGTGCAGTCKCTGGA	AGGGTTCGWATTATYGCTTCYAACACCTTG	62/200-700	hypothetical protein
SC-CISP 1352	9629_m00329	CCGTCGTCGCSTCCGTCCCCGACCCCGCGGCG	CAGCGAYTTGGACTGGATYGTGTTCATSGTGATCC	62/200-700	hypothetical protein
SC-CISP 1353	*9629_m00574	CACGCCACCGGCCACCGACATCCCACCTCGCC	TCGCTGCTGCAGAASTYGTCGTTGCG	62/700	hypothetical protein
SC-CISP 1354	*9629_m00658	GTTGGYAGRCTCTCCTTGAATTTCACTGG	GACTGAGGAAGAGACCTHACTGTGGCCAA	62/700	hypothetical protein
SC-CISP 1355	*9629_m03548	GGTCCCTTGTAGAGCAGGCACATGCAC	GCTCCAGCARCACAGAAGTAGCTTCC	62/700	hypothetical protein
SC-CISP 1356	*9630_m02513	TTTAACCCTGCRATAGTRTAYGATCAC	TGCAGTAGGTTACAGCAAGAACAGCCCAGGACATC	62/700	hypothetical protein
SC-CISP 1357	9630_m02670	GGATTRCCAGGATGGAAGTCCCGGTTCTWCAGGG	TGGTAAAACKGCCATRAGCTGATCAAATGGTCG	62/700	hypothetical protein
SC-CISP 1358	9630_m03082	CAGCWGCTTTTGGTTCTGGKGCTCTRTTCTCC	CAACCCWGGWTCTCTTTTAATGTGATCAAGTATG	62/700	hypothetical protein
SC-CISP 1359	*9630_m05853	CGCAGTGAAYGCAGGGAG	TGTGCACATTSTCCTCMGTCAGCTCGTACTCC	62/700	hypothetical protein
SC-CISP 1360	*9632_m04919	CGCGTCCTKGCCGGCAAGGCCGC	CGCYGCCGATCACATCGTCCGG	62/600	hypothetical protein
SC-CISP 1361	9633_m03148	GCCCGCGACGACCCMGGCAAGGACT	AGCATRCTGACCAGATCAGMTGCT	62/600	hypothetical protein
SC-CISP 1362	9635_m02937	TGATAAGCTTRTTGATGTCACTTGGTCA	CCCKRCAGATGGCACACTCATC	62/600	hypothetical protein
SC-CISP 1363	*9635_m03165	CCTAGGGATTTGACBGAGGCATCACTATCTGG	TCTGGATYGCCTCCTGGATGTGCTCCACGTCC	62/1500-2400	hypothetical protein
SC-CISP 1364	*9635_m03358	TCCCGCTCTCGCCCTCTCAGCAATGGCGCCACGG	CTCCCCATCTGAACTCCTRTCAACAATYACAGATG	62/1500-2400	hypothetical protein
SC-CISP 1365	9637_m00064	CGGCGCAGGGGCATGATYTSAG	CAGCAACCCAGGAATGGTTTATTGCRGCTGC	62/1500-2400	hypothetical protein
SC-CISP 1366	*9637_m03035	CCTCCTGTCAGCTTCAARGAGTGGGATGG	TCTCAACCAWTCTGCTGTCCACCAA	62/1500-2400	hypothetical protein
SC-CISP 1367	*9638_m00919	TGGATGACSGTGCCGGCGTTCGGGG	CTCTTYTCTGCAAAATCDCCYTGCTG	62/1500-2400	hypothetical protein
SC-CISP 1368	9638_m02265	CGCTSCAGACGGTGGAGCTSAAGGTGCGGATGTGC	AGGAAGAAAAAAACMCAGCATGAACCATGAG	62/1500-2400	hypothetical protein
SC-CISP 1369	9638_m03540	AGCTTTGCARCACAATYCACAAAATRCAGAAG	TCGTCGTTGAACATGTTGCTGACGGSGTCGGCGCC	62/600	hypothetical protein
SC-CISP 1370	*9640_m04031	CTARGACTMTATGCRAACTTGCGDTAT	ACTGGGGCATRTTTTTCAGTRTCRGTCTTCTG	62/600	hypothetical protein
SC-CISP 1371	*9640_m01832	GAAGSCTTGGAYATCCTTCARTCAGG	GCATCCTTSGATATMAACCACCTTG	62/600	hypothetical protein
SC-CISP 1372	*9629_m00641	CGGCGCCTAYGCCGAMGGCCGCT	ACTTTKGCWGCAGAAATAGCTTC	62/600	hypothetical protein
SC-CISP 1373	*9630_m05672	GGGTGCMGGAAGCTGMGGGACACSGAGTTC	TCATGCCAGTGAACTTTTCYTTGAYAGCCTTTGAG	62/300-2100	hypothetical protein
SC-CISP 1374	*9634_m04170	CGTTCSTGAACAGYCCCGTCGGCCCC	TCRATGAGDGGTATATGRAACTTCTC	62/300-2100	hypothetical protein
SC-CISP 1375	*9637_m01767	CTGTTTGGTAAAAGAASGCCWGGKGATGAAGAG	ACATGGCTGCTGTCATATTSCCRGATATC	62/300-2100	hypothetical protein
SC-CISP 1376	*9629_m00265	GCARCAAGTACYACGGCACGCG	CTCAACGTYTKTCATTTTTCCTCTTCCT	62/300-2100	hypothetical protein
SC-CISP 1377	9629_m00329	GAAGSCTTGGACATCCTTCARTCAGGMGC	TTCCSAGCAGCGACTTGGACTGG	62/300-2100	hypothetical protein
SC-CISP 1378	*9629_m00641	CAACTTGGAGTTCTTRGCAACCC	ACTTTKGCWGCAGAAATAGCTTC	62/300-2100	hypothetical protein
SC-CISP 1379	*9629_m06491	CTCCTCCGAGGGTCCGGTCGCCGTCAGCACCTGCG	TTCTGYGGATTCATGACRAARTTCCTTC	62/300-2100	hypothetical protein
SC-CISP 1380	9629_m07170	TCCCTCTGCCCGCCCTTCG	CTCWTCGTGAGCCTCKACRAYCAGAGG	62/300-2100	hypothetical protein
SC-CISP 1381	*9630_m02513	TTTGCRGTYATGACTGGTGCRAATGC	GAGAYGGGSCCYTCGAAGCGCTTCCC	62/300-2100	hypothetical protein
SC-CISP 1382	9630_m03082	AGGGARAAACTTGAAARCCARTTGCATG	AGAGCMCCAGAACCAAAAG	62/600	hypothetical protein
SC-CISP 1383	*9631_m01566	ATAACAATGTSCAACTTGATGGYAAGCC	AGCTCTTCATTTTGCTTSAGACAATC	62/1900-2500	hypothetical protein
SC-CISP 1384	*9631_m01667	GCTGCTTCTCCTCCTGCTGGCGACGGCG	TTCTCCAASTCAGCATCRAGTTCTTCAGC	62/1900-2500	hypothetical protein
SC-CISP 1385	9631_m01492	GTTGCAGTTGTTGAGAACATGTGCT	CCCACGCGCGCGCGTGCGGC	62/1900-2500	hypothetical protein
SC-CISP 1386	9629_m05060	CGGTTGAAGSAAGTGCAAG	TGAGCAGATCGGTCRTTCCKTCTGACTGTTGCTGG	62/1900-2500	hypothetical protein
SC-CISP 1387	*9630_m00298	GGAGCTTGAGAAGAARTTCAGYGG	GCAGCRGCTTGCACYGCCCACTCRCTCTCAG	62/600	hypothetical protein
SC-CISP 1388	9630_m02103	TCGGCCCGCCGGGCTCCGGCAAGACCACCTACTGC	TCCTCCAARATKCCWTCATGAACAG	62/600	hypothetical protein
SC-CISP 1389	*9630_m03331	ATACTGTTGAKGAATTTGARGTYCG	AGAAAAGTTCCACTTGVCCMGG	62/700	hypothetical protein
SC-CISP 1390	*9632_m01619	GTTCTACGCCTCCGACSTCRCCAA	TGAAAGAGAACAGAAGCACMCGBCCTCTRGCAGC	62/700	hypothetical protein
SC-CISP 1391	9633_m03250	TGCGTCGAGTGGGAGTTGGCGAGGCATYGCTCGC	CGCCGGCGKGATSTCCGGGAAGTCGGCG	62/700	hypothetical protein
SC-CISP 1392	*9633_m04785	CTCCCCTSTCGCTSAAGCTGGCCTTC	GCTTCTGCTCGCTGTKGAGGTASGAYTTCTCGCAG	62/700	hypothetical protein
SC-CISP 1393	9635_m04795	TCTATGCATCRTGGWGCCCYTTCTC	AGCTCCAWGACCGGSGCCGGCGGCCACATCACC	62/700	hypothetical protein
SC-CISP 1394	9640_m03449	TGATGASAAGCTSAARACATTCAGAGGG	AGCAGCTCGGGGAGAAGATYGC	62/700	hypothetical protein
SC-CISP 1395	9629_m00005	CCMTATGTSAAAGATGGCTTGCTG	GGCCACCAATRCTYGCAAKTATACT	62/600	hypothetical protein
SC-CISP 1396	9629_m00014	AAAGCACCAGGWTTTTTRGATGATTATGC	CAYTGTCCAAGCTRCCAAAKRCAAC	62/600	hypothetical protein
SC-CISP 1397	*9629_m07013	CCGCCGATGCGGCAGCTSTCSGCG	ACAGAAGGGTCTTCTCCAGG	62/600	hypothetical protein
SC-CISP 1398	*9629_m07144	CTCCTCCGAGGGTCCGGTCGCCGTCAGCACCTGCG	TGTAGTCCACTGTTCGYCGCTGGACAGGCTTCCGC	62/1500-2400	hypothetical protein
SC-CISP 1399	9629_m07170	GCRAGGARGAAGATCCAGAAGG	TGTCACCCCAYCTCCTGTTRCCAATWCGAATGC	62/1500-2400	hypothetical protein
SC-CISP 1400	9630_m02103	AGCATGGCCATGGTVGCCAATGGYCAGGA	CTGAAYTTCTTCTCMAGCTCC	62/1500-2400	hypothetical protein
SC-CISP 1401	9630_m04662	GCTGCKGTWACACTGAACTATGGTTGCTACCC	TCCAGGGATTTTGCCTTCCTGCTTCTCCCCCG	62/1500-2400	hypothetical protein
SC-CISP 1402	9630_m04908	GAGGATGAGTTTMTGAGCCTTTTGTTTGG	CTTCTTCTGCAATCTAAACTGSACGGCYAGTTC	62/1500-2400	hypothetical protein
SC-CISP 1403	9630_m05404	CGCTTCCTCGACGTCGTCGAGCRCTACTTCGCCCG	GCYGCAACCCTTGAAAARCGCTCAACTTG	62/1500-2400	hypothetical protein
SC-CISP 1404	*9630_m05899	AGGGARAAACTTGAAARCCARTTGCATG	ACTTCCAGTTGGTGCTAGGAG	62/1500-2400	hypothetical protein
SC-CISP 1405	*9631_m01566	CGACCCYGTTCTTGGGATYTGYTGCCA	CTGAGTTCTCCTCAAACAG	62/600	hypothetical protein
SC-CISP 1406	9631_m04924	GAGTCGATRCGCCAGGYGGCSTCGCT	CATATCCAGAATTTCTTGGTACCCTTCTCCTCAA	62/600	hypothetical protein
SC-CISP 1407	*9631_m05107	GCCGCSCACAWGTTCGRGTACTCCATC	TGGCCGATGAGGCTGTTCAGCACGGCC	62/1900-2500	hypothetical protein
SC-CISP 1408	*9632_m00025	TCTCCACCTCCTTCRGCGGCGGCGCCGC	GCCATGGCTTCKCCCCCYTTG	62/1900-2500	hypothetical protein
SC-CISP 1409	*9632_m05695	CATGGTTTTCGRGCTYTGGTTGTAATGGARGATCA	GCCTCGATGACSAGCAGCGCCTCGTTGGTGG	62/1900-2500	hypothetical protein
SC-CISP 1410	*9633_m01236	CTGGATGAGGTRGAGATCCG	AGCTTCTTCAGGTGCCGCRGATCCRATTTCACCAG	62/1900-2500	hypothetical protein
SC-CISP 1411	9633_m02266	CCACGCGCGARGAGTCAACAGGAGAGAGACTGGCG	TGCCTGTATGTTGCATAGCTGCACCCCT	62/600	hypothetical protein
SC-CISP 1412	*9633_m04785	GGTGTGCGCGSTGGTCGGC	GCTTCTGCTCGCTGTKGAGGTASGAYTTCTCGCAG	62/600	hypothetical protein
SC-CISP 1413	9634_m00147	TCTTGGYCATCTTGAYTGGTCTCCAATGCACAAAG	ACGTAGCAGAAGCTRCCRAAGTACATGTTCTCC	62/100-900	hypothetical protein
SC-CISP 1414	*9635_m03607	TGCTTTGSAGAWGCTGCAATAACTTATCAATGCTG	AGCCTCTGCACRCAGAGCAG	62/100-900	hypothetical protein
SC-CISP 1415	9635_m03737	TTTGGTGTTGATCTTACACCYTTRCATGGYTCAGC	TGCTRGATATGACDGAMGCACTHGA	62/100-900	hypothetical protein
SC-CISP 1416	9635_m04788	TGGCAGCCGACGTCTCCATCCCCACTCGATCCGCC	ACATCAAACCAACARGCTARYCCATG	62/100-900	hypothetical protein
SC-CISP 1417	9636_m00036	TGGCAGCCGACGTCTCCATCCCCACTCGATCCGCC	CTCAATGGACTRCATGCATCCAKAGGYTCCACAGC	62/100-900	hypothetical protein
SC-CISP 1418	9639_m01020	CAAAAAGAGTTGAGCAAGCTATTAGG	CCACATTCMTCCCCATTYTGYTGTGG	62/100-900	hypothetical protein
SC-CISP 1419	*9639_m03070	GGCCGCAACGACGASTTCTGCAGCAGCG	CTCCTGRTACCGCTCYAGCTCTTTCTGCTGCTG	62/600	hypothetical protein
SC-CISP 1420	*9629_m00574	CAACTGCTTCATGYTGTT	CCATGGGGCWAKGCAGTTCCACCCRAAGAGAG	62/600	hypothetical protein
SC-CISP 1421	9629_m00579	ATTTTCCTGGCACTCCAGCTCT	CCAGCASACGTTCTGCAGCG	62/1500-2400	hypothetical protein
SC-CISP 1422	*9629_m03937	GGAGCTKGAGAAGAARTTCAGTGG	ACTGACGATGASGTCTGTCCTGAAG	62/1500-2400	hypothetical protein
SC-CISP 1423	9630_m02103	TCCCTCTGCCCGCCCTTCG	ACRTCCTCCAARATDCCATCATGAACAG	62/1500-2400	hypothetical protein
SC-CISP 1424	*9630_m02513	TGGGCCARTGYGGRAATTGGTTCATCTC	TCGAAGCGCTTCCCRGGGAGSAGMAGCTG	62/1500-2400	hypothetical protein
SC-CISP 1425	9630_m05499	CCACAYCTCCTAGCACCAACTGGAAG	GWATCTTCAARTCYGTTCCTCCRGT	62/1500-2400	hypothetical protein
SC-CISP 1426	*9631_m01051	TCCTSCGCGACCTYAACAAGCGCGTCCC	TGCARSCTCCAATTGATTCWGGAAG	62/1500-2400	hypothetical protein
SC-CISP 1427	*9631_m06279	CAGCATGCGTGGCGGGTACTCMGGCCGCGGTGG	TGTAAATAACATCWCGGACYTCYCCACACCA	62/1500-2400	hypothetical protein
SC-CISP 1428	9631_m06372	GTGCCGGACGATGTGATCGGCRGCG	GGCRTAAATCTCCCTGTAGAAMTYCTCCATGGC	62/1500-2400	hypothetical protein
SC-CISP 1429	*9632_m04919	TGATCTTCATGAGTTCTTYTCRTTCTCTGG	GGCTTCTCGACGTCCTCGAGCGGGCGGAACCACAC	62/1500-2400	hypothetical protein
SC-CISP 1430	*9632_m05334	CTCCACCTCCTTCRGCGGCGGCGCCGC	CAATACTGCAGTTTCCAAGG	62/200-700	hypothetical protein
SC-CISP 1431	*9632_m05695	CCTGTGGCTGARCCATCSAAAGAT	GCCTCKATGACSAGCAGCGCCTCGTTGGTGG	62/200-700	hypothetical protein
SC-CISP 1432	*9633_m02656	CGCGCCAAATCCACCCCCTCGACATGTC	GTSGARAGCACAAGCCCACGG	62/200-700	hypothetical protein
SC-CISP 1433	*9634_m01110	TGGCMGGKCCGAAGCTGCTCGTCGTCCAC	CCAATYTTCTCCAACTTTGARCATGC	62/200-700	hypothetical protein
SC-CISP 1434	*9634_m04609	CCACCCAGATGGCCCCMGTYGCGCCGC	GGTTCTCGTCSAGGAACACSGTGCGSCCGCCGTGG	62/100-900	hypothetical protein
SC-CISP 1435	9635_m01966	ATCAAAGGGAGGGWGCTTCATCATTCYTTCCCTG	AGGCCABAGCCTCTCCCT	62/600	hypothetical protein
SC-CISP 1436	*9635_m03165	CAGYRAGRCAGGAACTCATGGGYCA	TGCAAGAGGYTTGTGAGGTGCCAGCTC	62/600	hypothetical protein
SC-CISP 1437	9635_m03188	TCGAGCACTGCYTCGTCGACCGCSGCTG	TTCTGCATCTCYTGTCCYTGCTCAT	62/600	hypothetical protein
SC-CISP 1438	*9635_m03422	GTGCTTGCCCTSATTGATGARATGCT	TTGATATGCGTGGCATGGMGYACTTCTGTTTCC	62/600	hypothetical protein
SC-CISP 1439	*9635_m03606	GCAAAGGGTGCRTTTGCTGCCCA	TGGGCAGCAAAYGCACCCTTTGCCA	62/600	hypothetical protein
SC-CISP 1440	*9635_m03607	GCGCGCMTCGCCGTCGACTCCGG	CGCCARAAAYTTGGRTCTTTGTGCATTGGAG	62/1500-2400	hypothetical protein
SC-CISP 1441	9635_m04795	AGAGTTCTGTCAAGATGGCATGTCCA	GGCAAWGGWGCTAACCAAAGG	62/600	hypothetical protein
SC-CISP 1442	9636_m00036	TCCCGCTCTCGCCCTCTCAGCAATGGCGCCACGG	CTCAATGGACTRCATGCATCCAKAGGYTCCACAGC	62/700	hypothetical protein
SC-CISP 1443	9637_m00064	CTACWAAGCCTGGAGGAAARCC	GCAACCCAGGAATGGTTTATTGCRGCTGCCCCAGC	62/700	hypothetical protein
SC-CISP 1444	9640_m03438	TCTATGCATCRTGGTGCCCYTTCTC	TGGACTTTCCTTGGTACAG	62/700	hypothetical protein
SC-CISP 1445	9640_m03449	ACATTTGACCCWGAACTTGCTGCTCC	AGGATRCTGAATGCTAGGTAGGG	62/700	hypothetical protein
SC-CISP 1446	*9629_m00658	GCCGTCGGCCAAGGAGCCGCTCTTCTCCTTCGGCG	TGTGAGAGCAAAGATTGCCG	62/700	hypothetical protein
SC-CISP 1447	9629_m01529	GCYCCHAAGTATCACAAGAGRTACATC	CAGCGACCTGTCCTTGGGGCAGAAGCCGTCGACG	62/700	hypothetical protein
SC-CISP 1448	9629_m03511	GCTCARCAGCAGMTGGGAATGGG	CTTGCGCCTRCTGAGCAGCGACTTGAG	62/200-700	hypothetical protein
SC-CISP 1449	*9629_m03937	CGCCGCGGGCGCGGGGATGGATTACGACCTCGCC	ACTGACGATGASGTCTGTCCTGAAG	62/200-700	hypothetical protein
SC-CISP 1450	9629_m06850	AGGTGGGTCAACGGSACSTGGGACCTC	ACAGAACTGCAGCATGCGTCTKCG	62/200-700	hypothetical protein
SC-CISP 1451	*9630_m00234	TCCCTCTGCCCGCCCTTCG	TAGCTTCTCGGCTTCAGG	62/200-700	hypothetical protein
SC-CISP 1452	*9630_m02513	GCCCGYTCTGTWTGCTGTAAGACAAG	GGGSCCYTCGAAGCGCTTCCCRGGGAG	62/200-700	hypothetical protein
SC-CISP 1453	*9630_m04664	CGGCGCCTAYGCCGAMGGCCGCT	ATCATAWGCAAATCTRCCAYGCATMGG	62/600	hypothetical protein
SC-CISP 1454	*9630_m05672	AGCTGCCGGGGCTGTCGCGGAAGCTGTTCCAG	TCATGCCAGTGAACTTTTCYTTGAYAGCCTTTGAG	62/600	hypothetical protein
SC-CISP 1455	9631_m05301	CGCCTCGACCCCGCCGTSGMSGACATCC	GCGAGCTCYTCGGCAAGGCATTGGATCTG	62/200-700	hypothetical protein
SC-CISP 1456	9631_m06130	ATGAYCAGAAGATCCTWGATTCCTC	TTCATGACAATRAACTGGAAYCTSGG	62/200-700	hypothetical protein
SC-CISP 1457	9632_m04461	TCCAGAAGCAGGTGGCGCACGCGCCG	CACCTCRTGGTTAAGAGGCTTCCAMAAAACATCTG	62/200-700	hypothetical protein
SC-CISP 1458	*9632_m05695	GGGTGCMGGAAGCTGMGGGACACSGAGTTC	GCCTCGATGACSAGMAGCGCCTCGTTGGTGG	62/600	hypothetical protein
SC-CISP 1459	*9634_m04170	TGGTGACGAACGACGACGGSATCGACGCGC	ATGAGDGGTATATGRAACTTCTCRTC	62/100-900	hypothetical protein
SC-CISP 1460	*9635_m01013	AAGCTTCTGAAGTAYTGGACCTGG	CAAACCATCAAAGAGYTTYCCAGAGATGCCTAAAG	62/600	hypothetical protein
SC-CISP 1461	*9635_m03165	ATTCGCRTTTTCCRTAAAGGG	TCATTCRTTCTTCTTCTCGAAYTTYGCC	62/600	hypothetical protein
SC-CISP 1462	*9635_m03358	GCARGGTTCAGGCAAAGTCGGGAGG	CATAGAAGCTGTGCACCAAGCTRCTGTGYGCTGTG	62/600	hypothetical protein
SC-CISP 1463	*9635_m03964	CGTGGTGATCTGAGAGGATGGATTCCAGGATCTCC	TCAGCAAAYGCCTTTGCTG	62/600	hypothetical protein
SC-CISP 1464	9635_m04526	CCCCTTTGTTTCTTTCTGATGATTTGCCTCATGGC	CTGTAGCTGTTGATGCCCTTGAGAAGCTG	62/600	hypothetical protein
SC-CISP 1465	9636_m00036	TCGGCTCCCTCGACAGCATGCTGCAGTGGGC	TTCTCAATGGACKRCATGCATCCAKAGG	62/600	hypothetical protein
SC-CISP 1466	9637_m02909	TGCCGCTCGACAAGGCCACCGGGATGACSCGCCCG	CGATCCTCCAGTGAAATGGAAG	62/1500-2400	hypothetical protein
SC-CISP 1467	*9637_m02910	CGGTGTCGTCGTCGCTGTCCAACTTCCTGCTCTGC	GTGCATARAAGCTMAGCATTCTRTTGGCATG	62/1500-2400	hypothetical protein
SC-CISP 1468	9638_m03540	CCGCGCAGGAYCCCTTCTACATCGTCAAGGACGAG	CCGTCACCSTCACCTTYTCCATCKCCACGTCCACC	62/1500-2400	hypothetical protein
SC-CISP 1469	*9639_m00609	AGRAGGAARCTTGAAGCTGAACT	GCAGTGCTAGTCCAGYTCCT	62/600	hypothetical protein
SC-CISP 1470	9640_m00848	CAGGCSGCGCRCATMGAGGCCGAGGC	CGCATYTGTTSAATYTCTTGTGCCAT	62/600	hypothetical protein
SC-CISP 1471	*9631_m05943	ACAGCAAGCACCTCRTCCTCTC	TGTGCCTTCTTTTCRAAWTCAACCGCAGC	62/600	hypothetical protein
SC-CISP 1472	9629_m00006	CAACTGCTTCATGYTGTT	GTYTCAGGGCAGCGCTGGAG	62/600	hypothetical protein
SC-CISP 1473	9629_m00579	GAAGSCTTGGAYATCCTTCARTCAGG	CTCTTCCACWGCCCACCATCATACTCAAACATGG	62/600	hypothetical protein
SC-CISP 1474	*9629_m00641	TCCCGSCGSTACGGCGAGCGCCT	TCRTCATARTCATCTCCAAGGAA	62/100-900	hypothetical protein
SC-CISP 1475	9629_m01229	GCGGRGGCSGKTGGACGAGCCGYCGG	ACGCGGMCCGGCTCTTSCMGAGGCG	62/100-900	hypothetical protein
SC-CISP 1476	*9629_m03548	AGGTGGGTCAACGGSACSTGGGACCTC	TGGTGGGAATATCTCATTTGAGACCAACTG	62/100-900	hypothetical protein
SC-CISP 1477	*9630_m00234	CGSACCTACCGCCTCGCGCTYCGC	TCATCTTGCCARGTTGMCTGCCATTGCTTGTC	62/100-900	hypothetical protein
SC-CISP 1478	9630_m00258	GCRAGGARGAAGATCCAGAAGG	GGCTTCATGCGRTCRARCCAGCGAAGG	62/1900-2500	hypothetical protein
SC-CISP 1479	9630_m02103	AGCWGCTTTTGGTTCTGGKGCTCTRTTCTCC	TCCTCCAARATDCCATCATGAACAG	62/200-700	hypothetical protein
SC-CISP 1480	9630_m03082	CAGTGAAYGCAGGGAGYCCRTTGGA	GTTTSATCAGTBAGDAGACCCTTCTT	62/200-700	hypothetical protein
SC-CISP 1481	*9630_m05853	GAGCGAGCAAAYTATCTAATGACTAAACARGC	TGTGCACATTSTCCTCMGTCAGCTCGTACTCC	62/200-700	hypothetical protein
SC-CISP 1482	9631_m02653	ACGGCGAAGCAAATGTTTGAWTTGGGGCAAAGGGC	ACATAAGGCAGATCTCCCAGYTCTCTGTATCTCC	62/200-700	hypothetical protein
SC-CISP 1483	9631_m03094	CGTGTACGACCCYGTTCTTGGGATYTGYTGCCA	TGCAATGCAATCCTTGTGCCTCCTATTGGC	62/200-700	hypothetical protein
SC-CISP 1484	9631_m04924	AGCTGCCGGGGCTGTCGCGGAAGCTGTTCCAG	ATCCAGAATTTCTTGRTACCCTTCTCCTCAA	62/200-700	hypothetical protein
SC-CISP 1485	9631_m05301	GCAGATGGTGTTGGTGGYTGGGCAGATC	AGCGTSCTGATCTCCTCCCGCTGSCGCAGGC	62/200-700	hypothetical protein
SC-CISP 1486	*9631_m05855	CGCSGCGCCGTCSGGGATCACGCG	GGAAGATCACTGCCACCYCCACTCTC	62/200-700	hypothetical protein
SC-CISP 1487	*9631_m06279	GATTSCAAGGTGGATTGCAAGCT	AGGCYTTGCAGAACGCVGCCT	62/200-700	hypothetical protein
SC-CISP 1488	9632_m03712	TGGCCYGGGTACCTCTACACC	ACTRAGGGGGCTTTRTCAATTGATTGTAG	62/200-700	hypothetical protein
SC-CISP 1489	9632_m04187	ACACCTTACTTCAAGTACCTRCTTGAGGGATC	TCCTCGGASACGAGCGCCTCYAGCAGCAG	62/200-700	hypothetical protein
SC-CISP 1490	9632_m04461	CGCGTCCTKGCCGGCAAGGCCGC	GAGGCTYTCRCCGCTGAGGGTYTCCATCTC	62/100-900	hypothetical protein
SC-CISP 1491	*9632_m04919	TGGTGACGAACGACGACGGSATCGACGCGC	CGCYGCCGATCACATCGTCCGGCAC	62/100-900	hypothetical protein
SC-CISP 1492	*9635_m01013	TCGAGCACTGCYTCGTCGACCGCSGCTG	CCAGAGATGCCTAAAGARGCRCAGTCAGC	62/100-900	hypothetical protein
SC-CISP 1493	*9635_m03422	AGGATGCTGCTGATGARGCMGAGCAG	TCRGCCATTGAAGGATCRGCAAG	62/100-900	hypothetical protein
SC-CISP 1494	*9636_m00881	AGAAGAAGGCSCCKCTCCCSAAGGTGGTCACGC	ATCATCATATGAAACATCYTCTGGTC	62/100-900	hypothetical protein
SC-CISP 1495	9636_m04541	AGAGYTATCCTYTGAGASAGTTTGATCTAC	AGCAAYCTCCTYTCMACTGGATCAG	62/100-900	hypothetical protein
SC-CISP 1496	*9640_m01832	ACAGTTTCTGCTGATAAAWCTGCSAAAGTMTGGGA	ACTGTGGATCAGCTTCCTCBCCAAGCCATG	62/100-900	hypothetical protein
SC-CISP 1497	*9629_m00266	GAAGSCTTGGAYATCCTTCARTCAGG	ATGGAATAGATMCGCAGTTTCCCATCTTGTGCACC	62/100-900	hypothetical protein
SC-CISP 1498	*9629_m00641	GCGCCCGGAGCGCACSCTCTTCGGCTTCAAGG	ACTTTKGCWGCAGAAATAGCTTC	62/100-900	hypothetical protein
SC-CISP 1499	*9630_m03629	ATAACACGVAGRTTAMGAGAAGATGG	CCCTTGCTCTGCTTCGACTCGACCTTGCTGTCC	62/700	hypothetical protein
SC-CISP 1500	*9630_m04659	GCTKCCGACRTGGGCGGAGTTCGAGC	GTCTTYCCACCAAGAGCYTGMCCAATCA	62/100-900	hypothetical protein
SC-CISP 1501	*9631_m03740	CATGGTGCTGCGCAGCGAGCGGGAGCTCC	AGCGTCATCTGCCTCGGCTCRCCRCCGCAC	62/100-900	hypothetical protein
SC-CISP 1502	9631_m05301	CAARGGGGGMGAAGCCATGGC	AGCGTSCTGATCTCCTCCCGCTGSCGCAGGCACAG	62/100-900	hypothetical protein
SC-CISP 1503	*9632_m00025	CGGCARGATGGAGCGCCT	AAGTACAAASGGCTCAYCCTTCT	62/100-900	hypothetical protein
SC-CISP 1504	9632_m00102	GAATGGGCWGAGTCTGAAGTTGA	AGCTGGAGTTGAGCTTCTGTRGAGAGGTG	62/200-700	hypothetical protein
SC-CISP 1505	9632_m04461	GGCATCCTGCACAAGATGAGGGAGCGCCG	GATCCCTCAAGYAGRTACTTGAAGTAAGGTG	62/200-700	hypothetical protein
SC-CISP 1506	9632_m05283	CACATGAAAGAATTGCAGCGYGTYACAGC	GAATCCATGAGCTTGTTTTTCARTTCTGYCCTCTC	62/200-700	hypothetical protein
SC-CISP 1507	*9633_m00599	CTCAAGGATGTGGAGATCAGTTTYCC	ACTTCCAACATCCAGCCAGTTTAACATTSCAGGTT	62/200-700	hypothetical protein
SC-CISP 1508	*9634_m00374	CTCCCAGCTCGCSCGCTGAGATGGACGGYAGCAGC	TCACASACRTCACTGTGRAAATAAAGGG	62/200-700	hypothetical protein
SC-CISP 1509	9634_m01061	GTGACAAAATCYGAACCTTCAGA	GAACGCRATCTGYGGGTTCRTCTTSCC	62/600	hypothetical protein
SC-CISP 1510	9634_m03914	CTTCCCCAAGTCATGTTGCACGTCTGTCAACGAAG	CATTGCAGCCAGGGAAGGACAACSCCRTCTGCCTC	62/600	hypothetical protein
SC-CISP 1511	9635_m00466	AGGCTGTTRGTYCAGAAYAGAATTGC	CTATTGCRATAGCTTTMTCCAAGCACTC	62/600	hypothetical protein
SC-CISP 1512	*9635_m02436	GAGCTGGCACCTCACAARCCTCTTGC	TCTCCTTGCARGGCTGBGWCTCCTTCGCCTTCTGG	62/700	hypothetical protein
SC-CISP 1513	*9635_m03165	AGGAGGGGKCKCTGGAGCGGCCGGCGTGGTC	TCTGGATYGCCTCCTGGATGTGCTCCACGTCC	62/700	hypothetical protein
SC-CISP 1514	*9638_m00891	AGCTTTGCARCACAATYCACAAAATRCAGAAG	GAAGGGAACTTCTCRGCSAGGTATCTGGTGCT	62/700	hypothetical protein
SC-CISP 1515	*9640_m04031	TCCTGGCARTTTRTTGACCTGCCRAGGCAACC	TCAATGTTAACYACKGGGGCAT	62/700	hypothetical protein
SC-CISP 1516	9629_m00005	TGGTTAGATTCTGAYTGYGAGGA	TGGATCCAAGTTGCTAGGGCCCCAGG	62/700	hypothetical protein
SC-CISP 1517	*9629_m06867	GGAGCTTGAGAAGAARTTCAGYGG	TYGCCTCCTGCARGAGSTCRGCTAG	62/600	hypothetical protein
SC-CISP 1518	9630_m02103	CTCATGCGGCCCAACGAGATTCACAGCCTCACGC	CTTCCCMACAATCTCAGCTGG	62/600	hypothetical protein
SC-CISP 1519	9630_m04831	GCGGCGATGGCGTCGTCGCAGGCG	CCACCRATGATRTATATTTTYGACATGTCTAG	62/600	hypothetical protein
SC-CISP 1520	*9631_m00230	CCTGAGCTAGAAAGRGCBGCRAAAAGC	GCAAGACAGAACTCTGGGCA	62/600	hypothetical protein
SC-CISP 1521	*9632_m02946	TGGCCYGGGTACCTCTACACC	CCTCCTCCYTCTCCAGCTCCT	62/200-700	hypothetical protein
SC-CISP 1522	9632_m04187	ATTKCCCAYGACACATGCCCWTTGAC	AGCGCCTCYAGCAGCAGSGCCTTCACCTCCC	62/200-700	hypothetical protein
SC-CISP 1523	9632_m04885	GCGGCGGCCGTSGYGGGCGCCAC	GAATCAGCRAATGCTKTACCRCATAG	62/200-700	hypothetical protein
SC-CISP 1524	9632_m05605	GACGCGYGCGGCGGAGKCGGTGCG	CCATACAAGAGCMYGATCTGCA	62/600	hypothetical protein
SC-CISP 1525	*9633_m00599	AATTGCCTRTTGAGAAGGATGGTGTMTCAGTTGC	TGCACCTGSAGCTCCTCCRCCC	62/600	hypothetical protein
SC-CISP 1526	*9633_m01236	TCTCCAATGCACMAAGAYCCAARTTTCTGGCG	AGCTTCTTCAGGTGCCGCRGATCCRATTTCACCAG	62/600	hypothetical protein
SC-CISP 1527	*9635_m03607	CGTTCSTGAACAGYCCCGTCGGCCCC	TGGTACTGRAGGAACTGTGAGAGGTC	62/600	hypothetical protein
SC-CISP 1528	*9637_m01767	CGATTTCTCGTGGGGGGAYGCMGMGTACCACCAGG	TCRGGAGGYTTGTTCAWGTCAACCA	62/600	hypothetical protein
SC-CISP 1529	*9637_m01950	AATGTGCATGATTAYTTCATMTATGTTGCTTC	CAGAGTTTGGCTWAGATCRCC	62/450-1300	hypothetical protein
SC-CISP 1530	9637_m02471	TGCCGGACTACTCCATGGAYTTCTCCMAGATCCG	GCAGCTGCTTCTTGTTTAGCYGCTTCTCGTC	62/450-1300	hypothetical protein
SC-CISP 1531	9638_m02265	AGGTGGGTCAACGGSACSTGGGACCTC	CAGATCACATTGCACTAAAAGTTGCGAGCCATCGC	62/450-1300	hypothetical protein
SC-CISP 1532	*9630_m00234	AACGCGATCTACGCCGGCGCGCCCAAGGGGGTGCC	TAGCTTCTCGGCTTCAGG	62/450-1300	hypothetical protein
SC-CISP 1533	9630_m02491	TGGTGGAGGCTGCCGTTCARGCTGCTGC	CCARCTGYTTCTCAAGRTATTCYTTGG	62/450-1300	hypothetical protein
SC-CISP 1534	*9630_m02985	TGRBYTCTTCATGTTGGTCATCYAT	TGCCAGAGGCAGTCCATBGAAGGRCAWAGGAAGC	62/450-1300	hypothetical protein
SC-CISP 1535	9630_m03359	CTCTCCAAGCTCGTCCGCTCCAAC	CTGAACCATTGACCATGGAAGCGTAGCACCAGATG	62/450-1300	hypothetical protein
SC-CISP 1536	9630_m04238	AACATATTTGTGAAAGCYGCAAAGCTTTG	GTCTTTRTGWCCAAAAAKATATTCACAAGGTACCC	62/450-1300	hypothetical protein
SC-CISP 1537	*9630_m04658	TGCGCTGCAYCGCAACARGCAGAACATGGGC	TGAAKCCCTCTTATCTTGTCTC	62/450-1300	hypothetical protein
SC-CISP 1538	*9630_m04664	CCACAYCTCCTAGCACCAACTGGAAG	ATCATAWGCAAATCTRCCAYGCATMGG	62/450-1300	hypothetical protein
SC-CISP 1539	*9630_m05853	TGAGAGCRCAGYTMAATACCCTGCAGCAGCAAG	ATGGTCATYTTRTCCTTGCAYATGGC	62/450-1300	hypothetical protein
SC-CISP 1540	*9630_m05899	CGGASCGGAGCTTCCTCATCGASAGCGACGAGGAG	ACCACTACYTCATGCATTCCAGC	62/450-1300	hypothetical protein
SC-CISP 1541	*9631_m01566	GCTGMTCCCCACSCTCGAGCTCGCGCTCAC	TGCTCCTGYTGCCTTAGCA	62/450-1300	hypothetical protein
SC-CISP 1542	9632_m01128	AATTGCWGCTATTTCTTCRCTYGAAACACT	GGMGTGCCCARGAAGCTCAGG	62/100-900	hypothetical protein
SC-CISP 1543	*9632_m01848	CGCGTCCTKGCCGGCAAGGCCGC	TCSCCTTGACBRCCTCCTCSAGCTTC	62/100-900	hypothetical protein
SC-CISP 1544	9632_m04461	TCTTCAGCTATTTTGACCTGGACCCC	CAACTTCAGACTCTGCCCATTCAAGAGTACGAAGG	62/100-900	hypothetical protein
SC-CISP 1545	*9632_m04919	TGTACTGGATGAGGTRGAGATCCG	CGCYGCCGATCACATCGTCCGGCAC	62/100-900	hypothetical protein
SC-CISP 1546	9633_m00241	AGTTTCTGCAACYGAGCACTTGGTTATTGATGC	CCAGAAGCTGAGGACTTCCTG	62/100-900	hypothetical protein
SC-CISP 1547	9633_m02266	GGAGTTCGKCCATCYAAWCTCCATGAGCTATTCCC	CTTGCRGATGGTGGAAYTGGCAGCCGGCTAGC	62/700	hypothetical protein
SC-CISP 1548	9633_m02828	CATGGCGACGACGCGGCCGGCGCG	TGAAGASCTTCTCTCATTCTCCCSAGAGAC	62/100-900	hypothetical protein
SC-CISP 1549	9633_m03147	CTCTTCTCCGSCCATGGCCTCCGCTACCGCAAGC	CCCCCWGCATAGCCAGCACCTTCCCC	62/100-900	hypothetical protein
SC-CISP 1550	9633_m03497	GGATCCCAAGGCGGCGGCGAAGTCGAAGCGCTCGC	GCGTCTCCACRTACTCCTCCCCGCCG	62/100-900	hypothetical protein
SC-CISP 1551	*9633_m04244	ACTCTKACCCTCCTTGGRGCAGC	GCGAGCATCTTGGGCATRAGGTRGTTGCGGAAGTG	62/100-900	hypothetical protein
SC-CISP 1552	9633_m04584	TCGAGCACTGCYTCGTCGACCGCSGCTG	CCCTTGCTGCGCGGMGCCACCTCGCC	62/100-900	hypothetical protein
SC-CISP 1553	*9635_m03165	GRCGWTATGACCACAAACCRGARAG	AAACAGGGAARGAATGATGAAGCWCCCTCCCTTTG	62/100-900	hypothetical protein
SC-CISP 1554	*9635_m03422	CGCTTCCTCGTCGRCCAGCTCGTCGCC	CCAGATGGAGCAACACCAATATGRGAAGCWATGGC	62/600	hypothetical protein
SC-CISP 1555	*9635_m03606	GGCCTGYCAGAAGGACAGGCA	AGTAGGAATAGARCAGYTCGGGTG	62/600	hypothetical protein
SC-CISP 1556	*9635_m01013	AAGGAAAGTTATGGWAAASAVAAGCAGCA	AACCMAACCATCAAAGAGYTTYCCA	62/600	hypothetical protein
SC-CISP 1557	9635_m04075	ATTTCATCTGCAGCCYATGA	TCTTCCATCAGAAGCCAGCACTGAGAATCAG	62/700	hypothetical protein
SC-CISP 1558	9635_m04284	AGGATGCTGCTGATGARGCMGAGCAG	AAAGTCATCATTCTRTAKAGRTTGCG	62/700	hypothetical protein
SC-CISP 1559	9635_m04597	CGCCCWTTTGTWGGTTTTCGTGAAG	TCGGCTACAACTCTTGTAGTTGTAGGGCTCGCCTG	62/700	hypothetical protein
SC-CISP 1560	*9636_m00881	AGAGATGGKGGAGGCATCGCCGGAG	TCAAATGACATCAAACTATTAAARGTSACTG	62/700	hypothetical protein
SC-CISP 1561	*9636_m04415	AGCTTTGCARCACAATYCACAAAATRCAGAAG	CCRCCAGCTGAYCTYGGACCAGGAAAGCG	62/200-700	hypothetical protein
SC-CISP 1562	*9637_m03035	GCAGARAARCAGAGGATWGCAGAAG	TCTCAACCAWTCTGCTGTCCACCAA	62/200-700	hypothetical protein
SC-CISP 1563	*9640_m04031	CCCTMTGCCCGCCCTTCG	GGGGCATRTTTTTCAGTRTCRGTCTTCTG	62/200-700	hypothetical protein
SC-CISP 1564	*9640_m04385	ACGGCGAAGCAAATGTTTGAWTTGGGGCAAAGGGC	CCRAATCCATCCATRACDGCCTTYGC	62/1500-2400	hypothetical protein
SC-CISP 1565	*9630_m02513	GGATGTGAYTTCTTTCCAGARCGTTGGTTTGACC	TCGAAGCGCTTCCCRGGGAGSAGMAGCTG	62/1500-2400	hypothetical protein
SC-CISP 1566	9631_m03094	CCCTTCCAAAGYGGTTCAGTTGATGTTGTCAC	TGCAATGCAATCCTTGTGCCTCCTATTGGC	62/1500-2400	hypothetical protein
SC-CISP 1567	9635_m02176	AATGAAGTGYGATGATGATACTTTYGT	GGGATGGTCTCCAGTTGTTTATCCAYTCTGTCA	62/1500-2400	hypothetical protein
SC-CISP 1568	9639_m02704	GCAGARAARCAGAGGATWGCAGAAG	GCAACCTTGTTYGCYAGGAACCCTGC	62/1500-2400	hypothetical protein
SC-CISP 1569	9640_m01611	TGGAAGGGSGCCTGCTTCTACGAGAAC	GATATAACATATCCAGGRCCATTTGC	62/1500-2400	hypothetical protein
SC-CISP 1570	*9640_m04385	AGAAGAGAGGGRGGTCCTGCATC	CCRAATCCATCCATRACDGCCTTYGC	62/1500-2400	hypothetical protein
SC-CISP 1571	9629_m05701	TGGCCYGGGTACCTCTACACC	GCTCGAAGTGTSCCAATTGTTCCAGATGGCATGAG	62/600	hypothetical protein
SC-CISP 1572	9631_m05921	CGCGTCCTKGCCGRCAAGGCCG	TGTAGAYATGCTGCATTCCAYTACTTC	62/600	hypothetical protein
SC-CISP 1573	9632_m04187	TCCAGAAGCAGGTGGCGCACGCGCCG	AGCGCCTCYAGCAGCAGSGCCTTCACCTCCC	62/100-900	hypothetical protein
SC-CISP 1574	*9632_m04919	GACGCGGAGCTCCTGGAGCTGCAGCGGCAG	GCCGATCACATCKTCCGGCAC	62/100-900	hypothetical protein
SC-CISP 1575	*9632_m05695	CTTGAATCCTGCYGGTGCTGCTGGYACRCGAGC	GCCTCGATGACSAGMAGCGCCTCGTTGGTGG	62/100-900	hypothetical protein
SC-CISP 1576	9633_m00183	TGATGCTKTGYTAYAGCAACCGTGCAGCTAC	TCTCAGCCAAGGCAATCTGGCTGCGCTCCTGCAAC	62/100-900	hypothetical protein
SC-CISP 1577	9633_m00239	CCGCGGGCAGGCGGACTGGCGGAGGGAACCG	TGCCAMACCATGATYTGGGAGCA	62/100-900	hypothetical protein
SC-CISP 1578	9633_m02828	ATTCGCRTTTTCCRTAAAGGG	CTTTCMARACCATYAGAAGCCTCAGC	62/100-900	hypothetical protein
SC-CISP 1579	*9635_m03165	TCCAGGATCTCCSTCSTCTGCTYCCTCGTCCTCGC	ACAGGGAARGAATGATGAAGCWCCCTCCCTTTG	62/100-900	hypothetical protein
SC-CISP 1580	*9635_m03358	CCTGCCTCCGRTTCCTCKCCCCGG	CATAGAAGCTGTGCACCAAGCTRCTGTGYGCTGTG	62/100-900	hypothetical protein
SC-CISP 1581	9635_m04526	TTTYCATGCCATTCTGCTRYTGGTWAC	GGGTAGTCSGGGAACTGCTGCTCRGTGCC	62/100-900	hypothetical protein
SC-CISP 1582	9635_m04795	TCGAGTCCCTYTGCATGCGCTGCGGCG	TYCCATAYGGTGTTCTTGTGAG	62/200-700	hypothetical protein
SC-CISP 1583	*9636_m00035	CCATCTCCKCCTGCCTSAAGGCCGGCATGTC	GAGAAGCTCTTCCAGTKTTGYCC	62/200-700	hypothetical protein
SC-CISP 1584	9636_m03695	CTGGAGCGGCCGGCGTGGTCSGGSGAGAC	GTTCCACGTTGAGCTTYTGGAGGAATCTCAAAGTC	62/200-700	hypothetical protein
SC-CISP 1585	*9637_m01950	CCTCACCCTGCTAAGGAGGCRACTGG	ACATTCTCAATTTTGGCAAAAATCAGAGTTTGGCT	62/200-700	hypothetical protein
SC-CISP 1586	*9638_m00891	ATGCAAAGTGKTTTCAACMGAGAGAGG	GAAGGGAACTTCTCRGCSAGGTATCTGGTGCT	62/200-700	hypothetical protein
SC-CISP 1587	*9631_m05855	CGGCGACGAGTGCCTCTACTTCTTCGG	ACTGCCACCYCCACTCTCDAGCTGATAAG	62/700	hypothetical protein
SC-CISP 1588	*9629_m03260	CATCTGATGGARGGWCTMGACTGGC	CCAACAAAACTGTCAWGCTCCCCRAAATGAGCCTG	62/700	carboxymethylenebutenolidase family, putative
SC-CISP 1589	*9629_m03490	GCTGATGARATTGTGAAAGCTCCAGAG	GCTGACTTSAGCTCTGGAACAGAATGCAG	62/700	Ubiquitin carboxyl-terminal hydrolase, putative
SC-CISP 1590 (CISP_SC_87)	*9629_m03863	CTCTGCCAGTGCGAGAMCCTCGACG	AAACATKCCCAATGGRTGGCATTTCTCCAA	62/700	ATP synthase (C/AC39) subunit
SC-CISP 1591	*9629_m04590	GAGGARGTGAAYATGTACATYGAGCTCCCCAAG	TGAAACCTTTGSAGCATAAGCC	62/700	Nuclear movement protein, putative
SC-CISP 1592	*9629_m04660	GCTGAGSAKCTCAAAGCCAAGGGTGTAG	AGGATCTCYTCAGCACCRGAGATTGTG	62/700	AhpC/TSA family
SC-CISP 1593	*9629_m06499	GCTTTTGCTGARTATGARACAGAGG	ATTGCCATTTGATGAKGGYTTRTCTTG	62/700	RNA recognition motif. (a.k.a. RRM, RBD, or RNP domain), putative
SC-CISP 1594 (CISP_SC_88)	9629_m06835	CCCCAAGCCGCGCCGCATTCGCTCG	CCACCKCGGTTCCCTGBAGKTCTSTC	62/600	Similar to glycine-rich RNA-binding protein 2 - rice
SC-CISP 1595	*9629_m07098	AGCTTGTGGTTCTYGGWATCCCHTGGGATG	TADCCAAAMCCRCGAGATCGMCCAG	62/600	RNA recognition motif. (a.k.a. RRM, RBD, or RNP domain), putative
SC-CISP 1596 (CISP_SC_89)	*9629_m07321	GGTCCACCATCGGYATGTGCCTCACCGASACGCT	CAKGCCACRATCTTCACCTTG	62/600	transcription initiation factor iia gamma chain (tfiia-gamma)
SC-CISP 1597	*9630_m00293	AGCACCATGGTCCGCGTCGACGACCTC	AACATCTGGATRAATTTYCTTTGGTKGCTGTACTC	62/600	Nuclear transport factor 2 (NTF2) domain, putative
SC-CISP 1598 (CISP_SC_90)	*9630_m01279	TGTCTTCACTGCYCTTTCTGGTGSTGTTGGAGCTC	GGATCCCGTCCRACAATHGAGAAVACCTCCTCTG	62/1500-2400	probable citrate synthase [imported] - Arabidopsis thaliana
SC-CISP 1599	9630_m01285	TGCCSACGTGGAGGGAGCGSGAGAAC	GGTAGGTGGTKCCGTCGGGCTCGACG	62/1500-2400	AL161549 putative protein
SC-CISP 1600	*9630_m02270	ATGGCGGCGGCGAACCTGCTCTCKCGCTCCCTTC	CCGCTGACGAGGACGGCGCCGCAGCC	62/1500-2400	diaminopimelate decarboxylase, putative
SC-CISP 1601	*9630_m02512	TGCTGGGGATGCTTGGTATGGGTTCCATC	TGTCCGDCGRAATTCTTGGCGCTGACG	62/1500-2400	delta-7-sterol reductase, putative
SC-CISP 1602	*9630_m03825	TGGGTTGCTAGRAARCCACCAGG	CCACAYTCATAGCACTTCATRTCAGAACC	62/1500-2400	RSZp22 splicing factor, putative
SC-CISP 1603	*9630_m03943	TGGWCATATGTCATGTTTCTGGTGYGTCCA	AGTTYAARAACTCRATGATTTGKGG	62/1500-2400	Similar to PRT1
SC-CISP 1604	*9630_m04522	CATCGTCGAGTACCCCGGCACCGTCCCCGGCCGCG	AGGCCATCRACACCAWTGCCAGTG	62/1500-2400	N-acetylornithine deacetylase, putative
SC-CISP 1605	*9630_m04782	TAKGAGAGGATCAATGTCYAATT	TTCTCATARTTYTTGTACTGHTCTAATCTGG	62/1500-2400	Similar to WD domain protein
SC-CISP 1606 (CISP_SC-31)	*9630_m05324	GGTGGYCCTGGAAGTGGAAARGGYACACAGTG	GCWGCACGATTCTCYTCRTTCCTTGG	62/ 400-600	Adenylate kinase, putative
SC-CISP 1607 (CISP_SC_91)	*9630_m05570	CTCCTCCGCKCCGAGGGSTTCGAGCACTACCGCTG	CCGATGCTGCTMAGRTCCTTGCAGATCCT	62/200-700	proliferating cell nuclear antigen (pcna)
SC-CISP 1608 (CISP_SC_92)	*9631_m00338	TGGCAKCAGGYTTGCAAGTGTTTGGCCAGCC	AGGTCAGCCARGGTGAAYTCATCRCCAGCCAGG	62/200-700	Glutathione S-transferase, C-terminal domain
SC-CISP 1609 (CISP_SC_93)	*9631_m00475	GCCGCCGCCGCTGYCGASATGGGGTTCG	AGACCCTTMAGACCMATKGTAGCAG	62/200-700	HR-like lesion-inducing
SC-CISP 1610	*9631_m00917	GATGCTCRAAGYTSAAGATATACCCAATACTGCAG	AGTTTACTGGCACTMAGGAGRTTATGC	62/200-700	PCI domain, putative
SC-CISP 1611	*9631_m01506	CGAGCGCCGCAACCGCGASCTCAAGGC	ATCCTCCCAGAAACGMCCWGA	62/200-700	eukaryotic cap-binding protein [imported] - Arabidopsis thaliana
SC-CISP 1612	*9631_m01628	CTGACAACTGGAGACAAAGYTGTGCT	GACATGTCRCCCTTCTCRAGGGCATATC	62/200-700	oxysterol-binding protein
SC-CISP 1613	*9631_m01668	AGCTCCGCAAGATGGAGGSCGGSGGCAACGACCGC	GCCGCCGACGCCTCCARCTSCTGC	62/200-700	GTP-ase activating protein for Arf, putative
SC-CISP 1614	*9631_m01971	GGCCGTCCCCAARGACGAGGGCTACCGCAAGGCCG	GCATCTAGTGTCTTGAAGAACTCCTC	62/200-700	NADH-ubiquinone oxidoreductase
SC-CISP 1615	9631_m02691	ACTATCGATCYCTKTGCCCAGG	CTGTGACGCTAGTTTCTCAGCAGCRCAGAACATG	62/200-700	cytochrome c oxidase subunit 6b-1
SC-CISP 1616	*9631_m03133	TTAGATCTTTTGCMTTGCCWGTT	AGCWGGATTTGCAAGTAAAGTRTCRCATG	62/200-700	putative mechanosensitive ion channel protein
SC-CISP 1617	*9631_m03161	ACGAGCGSGACCGCGAGAGCCCCGCCTACCTCCG	GGCGGGACGGGCGTGCAGAGCAG	62/700	allene oxide cyclase
SC-CISP 1618	*9631_m05452	TGGAAGACCAACATGCTGAC	TGATGTGCTCKTGRAGCAGGTAGCA	62/700	putative cold acclimation protein
SC-CISP 1619	9631_m05766	CAAGGCAGBAAGCAGACAGASGGRCAG	GGCTCGATGAAGCGGCASGGCCCGCACCAGG	62/900	putative thioredoxin
SC-CISP 1620	*9631_m06354	CCTYATTGGAATTTCATATGTTGATGAYACAGAGG	TTTTGAKAGTGGRCCWGAGTAAAGC	62/900	putative chromosome region maintenance protein
SC-CISP 1621	*9632_m00030	TGAACACGACGGAGGAGGAGCCGATGCTGGC	GGGCTGSTGGGTGAGCTTGSYGCAGATGAG	62/900	PCI domain, putative
SC-CISP 1622	*9632_m01958	CGCCKCTGGGGCTSTGCGTSGCCGCC	CGCACGCCTCGCTCCACGTCACCTCCTTGTCGCCG	62/100-900	plant integral membrane protein TIGR01569, putative
SC-CISP 1623	*9632_m03163	AGCTRAAGGTYACTCGTGCTTTTGGAGTTGGC	CTGAAGAAATCAAATAAGCCATCACTRCCAAGCAC	62/100-900	Protein phosphatase 2C, putative
SC-CISP 1624	*9632_m03241	AATAGTGCWGATGARCAGGGCCCCTG	CACATCTGCCTAGCCATGTCATAAGCTTCTG	62/100-900	OTU-like cysteine protease, putative
SC-CISP 1625	*9632_m04547	CTAGCAGCAGCATCCAAGAC	CTGGAGGAGGAACAWCRGGCATGATTGCAGC	62/1500-2400	Acyl-CoA thioesterase, putative
SC-CISP 1626	*9633_m03130	GAGGACGCSGCGCGCTTCGCCGTCG	CCACGGCTTCACCCAWACCTTTGC	62/1500-2400	cysteine proteinase inhibitor, putative
SC-CISP 1627	*9633_m03884	TCGAGCTCGCSCGSTTCGCCGTCG	CACCTTGGCCTCGTASAGCTTMTTGSCGCCGCCGG	62/1500-2400	cysteine proteinase inhibitor-ii (oryzacystatin-ii).
SC-CISP 1628	*9633_m04288	CGCTACGACTTCGACCGRTTCGGCGTCATCTTCCG	TGGTAGTATCCACCACCRTTGGCACAGCTGCCC	62/1500-2400	NADH dehydrogenase subunit 10
SC-CISP 1629 (CISP_SC-76)	*9633_m04546	CCGGCAGCTCCATCTCCGGCMGSAAGCTCGCCG	TTAGATCTTGCCGCGYGGKCC	62/170	Photosystem I reaction centre subunit VI
SC-CISP 1630	9633_m04899	TCAGCGCCGCCGCCGATGGAGTTCTGGGG	TTTGAWGTGTGYGACAGCTCAAACTCT	62/600	histone deacetylase HD2, putative
SC-CISP 1631	*9634_m00068	GAAGATGATGAYGACGACGAYGACAC	CGTTTCGGTGTCTTRGTCTCTCCACG	62/600	Cwf15/Cwc15 cell cycle control protein
SC-CISP 1632 (CISP_SC_94)	*9634_m00341	AGCTATTTCTTGGCTGGTGCTGC	GGGGAAGGTCTTBCGGGTGCAMCCRGGGTCCC	62/600	3-phosphoshikimate 1-carboxyvinyltransferase
SC-CISP 1633 (CISP_SC_95)	*9634_m00884	GGGCTCCTSTCMTTYATGATGGATGATGC	AGTTGCATYARGGGCAASGCCATCAC	62/600	probable ubiquitin-conjugating enzyme E2
SC-CISP 1634 (CISP_SC_96)	*9634_m04829	CGTCGACGGCCTCGCCAGCTTCCTCG	GTCTTCTCACAAATRTAAGCATCRCCAATCTG	62/700	F-box family protein, putative
SC-CISP 1635	*9634_m04900	GTTGTTGAWGGGGCTGATCTAGG	GAGACCAAGAAGKGCAAYTCCAAGGG	62/700	putative
SC-CISP 1636	*9635_m03739	CTCGATGGGCAAGTGTVAATCTWGGGATCT	TGCAACTTGCTCTGGCAGCCATG	62/700	GTP-ase activating protein for Arf, putative
SC-CISP 1637	*9635_m03883	AATGCATCTGTTATATATGTTCCACCACCATTTGC	GTTGACTGCCCCAAGCCTACRGCTGTTG	62/700	succinyl-CoA ligase alpha subunit
SC-CISP 1638	9635_m04660	AGCGCGTCACTGTCTAAGCTTG	GRTGGAACAAACATMTKGGYTGGTTG	62/2100	Sec31p
SC-CISP 1639	*9636_m04267	CCGTCGACTGCCAGCCSTCGGGRCCSCAGGG	CCATAGTTCAGRCGGAACATG	62/2100	nuclear transport factor 2 (ntf-2)
SC-CISP 1640	*9636_m04273	AGTTCAGAAGAGAGGYGTMCATCGCTTCTGCTTC	CGGTCRGTTTGGGCYTCTAGCCAGTGCTG	62/2100	coated vesicle membrane protein, putative
SC-CISP 1641	*9636_m04438	ACAGTGGAVAAGGTTTGTGAMATTGTDAAGAAGC	CTCCTCRAGRCCCATCACAATCT	62/2100	acyl carrier protein, putative
SC-CISP 1642	*9636_m04615	CCCCCGATCCCCTCTCGTTTCCTCTCCCCTCGTCG	TGCAAAAMCAAGCAAGACAGAAACAGCYGCAGAA	62/2100	probable type 1 membrane protein [imported] - Arabidopsis thaliana
SC-CISP 1643	*9637_m00320	CGTGTTAACTGTATAGCYCCTGGTTTTGTTCCTAC	GATGCATCGTCDGATGCCA	62/100-900	oxidoreductase, short chain dehydrogenase/reductase family
SC-CISP 1644	*9637_m02830	GGTGCAACACTTGTRCTYCCAGA	CGGTTTGGTACTCTRAYWACTGCTGGCTTCTTAG	62/100-900	Plant protein family, putative
SC-CISP 1645	*9637_m02930	CAGYGATTTCCAGGAGATYYTGCGCT	GTCACGGTACAGCARGACMAGCAAGCACTTCTC	62/100-900	Proteasome A-type and B-type, putative
SC-CISP 1646	*9637_m03273	GGGCACCGCGCSAACGCRGTGGCRACGTTCG	GTCGTTGSCGTTGGCYTCCTTCTGRAACCAG	62/100-900	signal peptidase protein-like protein
SC-CISP 1647	*9638_m01336	GAGGCACGKGAGCTYCAATCRCGACTTCAGAGGC	AGTGCCTGAGCAGMAGCYTCCT	62/1500-2400	CUE domain, putative
SC-CISP 1648 (CISP_SC_97)	*9638_m02672	CTGTGCTTTGTCTCGCACGCTCTCTCGCCTTCCGC	TGCATCAGGCARTTCTACYCTAACCTTCCAGACAC	62/1500-2400	Ubiquitin-conjugating enzyme, putative
SC-CISP 1649 (CISP_SC_98)	*9638_m02901	GCCGTCATGCGSGACAAGMTCACCGGCCGCCC	CCASCATAMSCAGCAGGAACACCTCCA	62/1500-2400	putative RNA binding protein
SC-CISP 1650 (CISP_SC_99)	*9638_m03184	CGGTGGCGGAGSTSTGGGAGACGCTGAAGCAGGCG	TGACGTCRTAGATCTGGCCCWTGATGGCCATGAGG	62/1500-2400	putative steroid membrane binding protein
SC-CISP 1651	*9640_m01863	TCGAGTTCCGCCCSGACGGCAAGCTCCGCTACGCC	AGGCCCTCMGGGTCCTTGCTGGWCTGGAC	62/1500-2400	Mago nashi protein
SC-CISP 1652 (CISP_SC_100)	*9640_m03693	CGACTTCGGCGAGCGCAACGGSTACCTCAAGGGCG	GGGTTCATGGCCACMCCACGCACCTTRGGCCAG	62/1500-2400	60s ribosomal protein l2 (l8) (ribosomal protein tl2).
SC-CISP 1653 (CISP_SC-66)	*9629_m00074	TTTGGTGCTGAATAYGATGACATTG	AGCAGCRCTCARAACTCCTGTCATGGTGCCCCC	62/1200	1-deoxy-D-xylulose 5-phosphate reductoisomerase
SC-CISP 1654 (CISP_SC_101)	*9629_m00940	CTGCGGCGTCTGCGGCCTCCCCGC	ACACATTTGCGCTTGTTGCGGACAATCTTCTC	62/600	density-regulated protein DRP1
SC-CISP 1655(CISP_SC_102)	*9629_m01078	TGGTGGACAGCGCSAACGGGTTCGAGATCCGGCGG	GCGTCAGCACCGGCGCMGTCATCTCGATCGTCTC	62/600	SOUL heme-binding protein
SC-CISP 1656(CISP_SC_103)	*9629_m01292	TCTATAGACATGCCTGCTGGCCCTTC	ACATCCTYGCGTAACCATAGGTWGGRAGGACATGG	62/600	histidinol dehydrogenase
SC-CISP 1657	*9629_m01495	CGCTCGGCACGCCCAAGGACACSCCCGACCTCCGC	CGATGATCMGCCTCRCTAGCTTG	62/1500-2400	SNARE domain, putative
SC-CISP 1658(CISP_SC_104)	*9629_m01510	CGAGAAGCACASCATGGAGAAGGACATCGCGGAG	ATCACCCAGAYTTGAATAGYAAGACRGCTTTAG	62/1500-2400	Dynein light chain type 1, putative
SC-CISP 1659	*9629_m01592	GACGCGCTGCCCTACATCGAC	TGGRGGTGGCTCCAAACCATAGCG	62/1500-2400	Breast carcinoma amplified sequence 2 (BCAS2)
SC-CISP 1660	9629_m01836	TGCTCCAGYTCAGTTCTTG	AACATGTACATYACAAGAATCTAGCTTCGCTCA	62/200-700	SBP domain, putative
SC-CISP 1661	*9629_m03579	TCATGGCMGAYTACGAGCAGG	TGSTCAAGCTTTTCBTTCARGGATG	62/200-700	RWD domain, putative
SC-CISP 1662	*9629_m04644	GGTAGGATATGCCTYGACATTCTYAAGGA	TCATTGGMTTTCCAGTGYTTBGCAATG	62/200-700	Ubiquitin-conjugating enzyme
SC-CISP 1663	*9629_m05385	GAGTACTAYTTCAGCGATGAGAATCTTCC	TGATGTCCTRAGKGCMGCTTCAATT	62/700	La domain, putative
SC-CISP 1664(CISP_SC_105)	*9629_m05429	GATGGYGGRTTCTTCAAGACWGGTGATAC	GTATGGAGCAAGYTTATCTTTYGACCMACTTGTC	62/900	AMP-binding enzyme, putative
SC-CISP 1665(CISP_SC_106)	9629_m06861	TGTGAYMATAGAWGATGATTCTGAAAC	TCCTCCGGCAGGTAGGGCACTTCTTCTGRGCCTG	62/900	RING zinc finger protein, putative
SC-CISP 1666(CISP_SC_107)	*9629_m07050	AAGTCCGGCGCCCAGCGCGCCGCC	CTTGCAYGCCTCCTCRAAGTTG	62/600	esterase D, putative
SC-CISP 1667(CISP_SC_108)	*9630_m00155	CCGGCGAGGAGGAGGAGAACGCSGCSGAGCTCAAG	TGTCGGGGCAGAGRTTGCCGAGSGTGCAKAGCTCG	62/900	15.9 kDa subunit of RNA polymerase II
SC-CISP 1668 (CISP_SC-74)	*9630_m00565	CCCCCGTCGACGCGCTCCACGGCGACATCGGC	GCCCRCTTGCCTTSAGTGTMCGCCGGAG	62/800	sugar-phosphate isomerase-like protein - Arabidopsis thaliana
SC-CISP 1669	9630_m00850	CCTGGAAGCTCTGGAGGCGCTGAAAGCGGC	CCATCCCAGAGCTGGCCCCA	62/900	Similar to somatic embryogenesis receptor-like kinase, putative
SC-CISP 1670	*9630_m01206	GCTGTTTTCATGCCTCATGGTCTTGG	CCAGTTGAAGAACTTYGAGGAAAYTGGATCATC	62/900	X-Pro dipeptidase-like protein
SC-CISP 1671	*9630_m01386	TGGTCAAGCAGGAYSTCGCGG	TGTACRGCCTGCATCYTCTGTTGCA	62/900	KE2 family protein, putative
SC-CISP 1672 (CISP_SC-50)	*9630_m02937	GCCGCCGCCGCCGCCGGAGGAG	ACCTTGCGGCCTGTCTTCTTCTG	62/710	Heavy-metal-associated domain, putative
SC-CISP 1673 (CISP_SC-77)	9630_m03636	AGTGGGTCRTSGASCACAAGCTCCG	TGGATGATCTTGACGCTRGTCTTCAT	62/200-390	Hypoxia induced protein conserved region, putative
SC-CISP 1674	*9630_m04602	ATGGARAGTGGYGAGCACATGCC	GTTCCTATGGCRCCAKGTCAC	62/900	gamma-tocopherol methyltransferase, putative
SC-CISP 1675	*9630_m04631	TGGGCAAGCGTGARGAGACYCGTGATGTTGCTCG	TCAGCTTCYTCCTTTTGGCCCATGCTGGCCC	62/900	ornithine carbamoyltransferase
SC-CISP 1676(CISP_SC_109)	*9630_m04911	CGCGAGGCSCTCGAGGAGGCCGGCG	TTTYGCGCTGCTGTTCTCTT	62/600	protein F10B6.26 [imported] - Arabidopsis thaliana
SC-CISP 1677(CISP_SC_110)	9630_m05729	CGAGCGCCATGAACCCGAGAGGCTACCGTAGC	ACGAGGGTTCCCATCCTCCGACTTGATTTGGTCTC	62/900	bet1-like snare 1-1 (atbet11) (bet1/sft1-like snare 14a) (atbs14a)
SC-CISP 1678(CISP_SC_111)	9630_m05802	CGMACRGGAGAHATAGTTGTTTTCAA	GCCCCAGTGCRCCAATYAGCA	62/700	signal peptidase 18 subunit
SC-CISP 1679(CISP_SC_112)	*9631_m00111	CTGGGAGGARAGCGAGAARGCKAGAGC	GCCATCTCCTCCGCCAKGAT	62/700	Remorin, C-terminal region, putative
SC-CISP 1680(CISP_SC_113)	*9631_m00643	GGAATGAGYAGTCAATTAGTYAARGCAATGCCAAG	GCAGAAGAAAGCAADGGKGTAGHCTCTG	62/700	Zinc finger, C3HC4 type (RING finger), putative
SC-CISP 1681(CISP_SC_114)	*9631_m00660	GGTGGRCAGATGGCGWCGCCSTCSTC	CAGTGRACRCTAACAATATCAGCACSTGCCTTG	62/700	ribulose-5-phosphate-3-epimerase
SC-CISP 1682(CISP_SC_115)	*9631_m01049	CASCCATGGCCGCGGCGTCG	ACTCTGTAATCYCCTTGCTGAG	62/1500-2400	Similar to leucine-rich repeat resistance protein-like protein
SC-CISP 1683	*9631_m01309	GGGTTCCKATGGSGCTGCAGTGGATG	GTGCAMATCARCCTGTGCTCSTTCTTCCAGTAG	62/1500-2400	T1N15.5
SC-CISP 1684	*9631_m01721	CCGCCCARGCTGCTCACGCTGCCCACCGTGC	ACCATCTAGCCAATCAGTGAYTGCWGCAGC	62/1500-2400	putative phosphatidylglycerolphosphate synthase
SC-CISP 1685	*9631_m02664	CTCCGGCYCCGGYGAGATGTC	CCTTCTGYGCCTCGTCCTCRTACTTGTACCTCACG	62/1500-2400	RNA recognition motif. (a.k.a. RRM, RBD, or RNP domain), putative
SC-CISP 1686	*9631_m04680	TGCAGTCCTACRGATGCATCACTTGTGGCTTCTGG	GTTCGTGTAGCTGTATTCCACACAT	62/1500-2400	putative angio-associated migratory cell protein
SC-CISP 1687	*9631_m04937	GATCAGGGTGGGGAGTGTGAYCTCCAGGATCAGTC	GGGCAGATATCAATAACATTTCCAGAKAGTTCAC	62/1500-2400	putative reductase
SC-CISP 1688	9631_m05273	TCGTGTTYTACTCCAYSTACGGGCA	TGGCCGCCGSCCTGGGTGCCGGTGCTG	62/1500-2400	putative reductase
SC-CISP 1689	*9631_m05590	GAGGAGGTGGTGCAGCCGGTGGTGCGYGGCTTCG	GCTAYGTGTTGAACAGCWCCTTCACAAACTGGAGC	62/1500-2400	putative actin
SC-CISP 1690	*9631_m06016	CTTGAGATGGCDGAGATYCATGCACCAGTCATTGC	GGTCTCTCCAATGTCAACAACATCWGCACAGCCAC	62/1500-2400	putative dex1 protein
SC-CISP 1691	*9632_m00024	GAATGATGAAGATGTWCTYTGGGAACC	GCTATCTCTTTCTCTTYYCTTGTCCA	62/1500-2400	phosphoglycerate mutase family, putative
SC-CISP 1692	9632_m03260	GCTCTGAGAGGAYTRTTCATYATTGACAAGGAGGG	GACTTYTCCCCWGGYTTCCATCCDGC	62/1500-2400	Similar to thioredoxin peroxidase
SC-CISP 1693(CISP_SC_116)	*9632_m04481	CTCGCTGCGCTTTTCCGAGTCCTTTTCCCTCCAAG	ACGGCSGGGTTGASGTGGCCGCC	62/1500-2400	tonoplast intrinsic protein 2
SC-CISP 1694(CISP_SC-117)	*9632_m04664	CGGCGGCAGGCGGCKGAGACGCT	AGCCAGTTCCTCCCGCARGATTCYGACCTCTCCC	62/1500-2400	IQ calmodulin-binding motif, putative
SC-CISP 1695(CISP_SC-118)	*9632_m05504	CTGCAAGTGCTGATCTAGC	TCTCGCCGTGCAGCTTCAAG	62/600	probable translation factor pelota
SC-CISP 1696(CISP_SC-119)	*9633_m00800	TGCKGATGGRAGCATATGYTTAGAT	CGCTTGTTCTCRCTGAAYAKGCGGGC	62/600	ubiquitin-conjugating enzyme RAD6
SC-CISP 1697(CISP_SC-120)	*9633_m00866	CTTCCACCWATAAGCAAGGCATATGGRACATTGTG	GCACCAAATATCATCATCCACAAG	62/600	NADH oxidoreductase, putative
SC-CISP 1698(CISP_SC-121)	*9633_m01238	TGCTTCGAGTGGGAGATCTTGATCGTGCT	CCAGGTAATGGRCCAGGYTCACGAG	62/600	AY168201 putative lactoylglutathione lyase-like protein
SC-CISP 1699(CISP_SC-122)	*9633_m01995	ATGCTGCACTGYGGCGCRATCTC	CCCAGYGGYCTCTGABTCATCCAKGG	62/450-1300	protein F22G5.18 [imported] - Arabidopsis thaliana
SC-CISP 1700(CISP_SC-123)	*9633_m02230	CCTGTKGCATTTGGTACATCRCATYTGGCCCTTG	CAACTGCAATAACAAYAGCACCRCAAACTTTTCC	62/450-1300	quinone reductase-like protein - Arabidopsis thaliana
SC-CISP 1701(CISP_SC-124)	*9633_m02263	CTATAGCTATAGCAGTGCACAACATACCWGAAGGC	AGGATTGCRCTGATGGCAGCGCTTGG	62/450-1300	Similar to 37802-35617
SC-CISP 1702(CISP_SC-125)	*9633_m02557	TGCCATGGASGAGCAGTTCATCCTCCG	AGATCCAAGAGWGATGCAGGAAAGCT	62/100-900	TAFII55 protein conserved region
SC-CISP 1703(CISP_SC-126)	*9633_m03226	GCGGCGATGGCGTCGTTCTCG	TTCTCCTCCCARAYCACAGCC	62/700	cytochrome c [validated] - rice
SC-CISP 1704(CISP_SC-127)	9634_m02115	CCTACAACTCGTGCTCTTTGTCTAGTTGAAACTGG	GACGAACAATTTCAAKGTCCTCTTTGYCCCTTG	62/100-900	Uncharacterized ACR, YdiU/UPF0061 family, putative
SC-CISP 1705	9634_m02250	TGATTGCCGMCTGATGGATC	CCCACTGCATCTGACCCCTTCAT	62/100-900	IAA14
SC-CISP 1706	*9634_m02668	AAGGAGATTATTGCTTGATCCAGCAAT	GCCATYGCCCCAATYTCTTCATTTTCCTCTTGC	62/450-1300	Similar to FKBP12 interacting protein
SC-CISP 1707	9634_m03587	GCAGACATCAGCAAGTTTGAGATGGAGCG	GCATAATGYGTGCCACTGACAAGCCAATG	62/450-1300	Similar to coclaurine N-methyltransferase
SC-CISP 1708	*9634_m04363	GGCRACCAAYGAGAACCTCCCACCAA	TCAGGAAATGGYTCWATCAGRAGGCATCTCA	62/450-1300	AT5g05080/MUG13_6
SC-CISP 1709	*9634_m05041	GGATCRGAATACTTCCTTCATGCRTATGGGCC	GTGTTCTCRTGGTTGACGTTCATRGCAAGCATCC	62/450-1300	beta 1,3-glycosyltransferase-like protein III
SC-CISP 1710	*9635_m00485	AGGTCCCAGGGCATCCGSTGCGACTACATCGGCTC	AGCCGATGATCTGGTCSAGGRCGCCG	62/450-1300	Photosystem I psaG / psaK, putative
SC-CISP 1711	9635_m00519	GGATCCRAATTCAWTKGGCCCTCCTGC	ACACTGATATCACAACAGCAGYTACATATCAGTGC	62/2100	Similar to AT3g07560/F21O3_27
SC-CISP 1712	*9635_m02960	AAGCTGAAGCAGGCAGGGCAATC	GGCACAGCTTTACCAGATTGCTCYCGTTGT	62/2100	RhoGAP domain, putative
SC-CISP 1713(CISP_SC-128)	*9635_m03016	CCTTCAGAAMCASTTGCAAYATGAAGAAATGTG	GTGCGGAAVGGRTAGTTCAGG	62/2100	Zn-finger in Ran binding protein and others, putative
SC-CISP 1714(CISP_SC-129)	*9635_m03272	AGCCATGGCGTGGAGYGCCGCCGCCG	GCTGCYGGBGCCTTCTCYGTCTGAACAGCCTCC	62/2100	Endoribonuclease L-PSP, putative
SC-CISP 1715(CISP_SC-130)	*9635_m03846	CCCTCGCCGTCAACGCTSTCGCG	TGARCGCGGATCACCTCRAACGCGTC	62/2100	Similar to root border cell-specific protein
SC-CISP 1716(CISP_SC-131)	*9635_m03971	TTATAAAAAGCAAACTTGGRATGAACC	AACCATTCCRTCAGGCTCYTT	62/100-900	ubiquitin activating enzyme, putative
SC-CISP 1717(CISP_SC-132)	*9635_m04486	TCATGGAGATCTACAACCTCGACGACG	AGTAATTGCTDGTGTAGAATTTCTTCAGG	62/100-900	Complex 1 protein (LYR family), putative
SC-CISP 1718(CISP_SC-133)	*9635_m04796	CCCCCGCTCGCGCAGAAGGCCGCCG	CTTCATCTGYGCCTTCTCRGCAT	62/100-900	Ribosomal protein S8e
SC-CISP 1719	9636_m00769	CCGCCGTCGMGGGAGGAGGCCGAGGAGGCCAC	ACATGTCCWGGCATAGMAGGAAT	62/100-900	AT5g54540/MRB17_4
SC-CISP 1720(CISP_SC-134)	*9636_m02317	GAGGTSGTBGCGCGCAGYGTGCAGGG	TCATCSAGCACATCTTGCATCTTCC	62/100-900	GMP synthase, C-terminal domain, putative
SC-CISP 1721(CISP_SC-135)	*9636_m02929	TCGTSGGSAAGTCCAAGGAGGACGTCTCCCTCCC	CAGCATTCMACAAGAAGATCYTGTG	62/100-900	repressor protein
SC-CISP 1722(CISP_SC-136)	*9636_m04428	TYGCATTGGGTGAAGTDGTYGGYAC	ACTTCWGCACTGCACATMGGGC	62/600	Zinc finger, C3HC4 type (RING finger), putative
SC-CISP 1723(CISP_SC-137)	*9637_m02104	ARGGGGAAGGGCAAGCAG	CAAACTCRGCRGGAGGGACYTTGTCCCC	62/2100	PPIC-type PPIASE domain, putative
SC-CISP 1724	9637_m02134	AGGAGGAGGCCAACGAGGACGAGCGATGGCGAGC	CTTGGTCTTCCAGTTGTTGTAGCAGGGGCA	62/2100	109761-110213
SC-CISP 1725	*9637_m02871	CGTCGTCGCACWGCAAGCAGCTRCTGGACCC	CAAATTGTGTCAGATCTGTTATGCCAG	62/2100	Similar to g1/s-specific cyclin c-type. [rice
SC-CISP 1726	*9637_m03014	CGCGAGGCGGGGGACCCGCGGTTTTGTCGCCCGG	TGCCGMCTAGCAAGCTTGTTACACA	62/2100	B-box zinc finger, putative
SC-CISP 1727	*9637_m03110	GCYGAGTTCGTCAAGGTYGACCA	TCATTCTTGATGTTGAAKGTCTTGCGGATCTCCTC	62/2100	kinetochore protein, putative
SC-CISP 1728	*9638_m02672	TGAGCGACTAYAAGGTGGAGATGGTGAACG	TGTTCATAAGCAGGRCGATCWCGCATCAT	62/700	Ubiquitin-conjugating enzyme, putative
SC-CISP 1729(CISP_SC-138)	9638_m02756	CTGGAAAAGGGCAGTTTGAGATAGCCTTGAAG	AGCAGCAAGVCCCAAGTGCGGRTTTGCGC	62/200-700	Glutamine synthetase, catalytic domain, putative
SC-CISP 1730(CISP_SC-139)	9638_m03806	TGGCSCCCTCSCTCCTCGCCGCCG	CTCTCAAAYTTAACAGCAGATTTYGG	62/200-700	putative chloroplast chaperonin
SC-CISP 1731(CISP_SC-140)	*9638_m03833	GCGCGSGCGCGGGAGCTYGGG	GGAACAACBGGCAGRTTGTCCAC	62/200-700	putative eukaryotic initiation factor subunit
SC-CISP 1732(CISP_SC-141)	*9639_m02750	TGTTCTAGCWGGAGTTGGMAGTTTATCCTTGATGG	TGYTTGCTTCTCTTYCGGCAG	62/200-700	ubiquitin activating enzyme - like protein
SC-CISP 1733(CISP_SC-142)	9640_m02824	CGGGTACTGGAAGGCSACRGGSAAGGAGAAGCCGG	CTCTCCTCTCCCTGCTGCTCTCKCGTTGCT	62/200-700	Similar to NAC domain protein NAC2
SC-CISP 1734(CISP_SC-143)	*9640_m03650	GGAGCGGCGGGGSATCCCGGCGGC	GCAACAATATCCAAGCACTTCTCTATATCAGG	62/200-700	probable prefoldin subunit 3
SC-CISP 1735 (CISP_SC-53)	*9629_m04067	CGGGGAGCAGCCTCATCGGGGCCGCCATCAAGGC	GTTGGYACACTTTCAAGCTTWGTYTGGAGGATG	62/100	ATP synthase subunit C, putative
SC-CISP 1736 (CISP_SC-68)	*9629_m06537	TTGAACYTDGGCTGGTGTGAT	TCCGGGCACGTGTGSAGMGCCGGG	62/400	Leucine Rich Repeat, putative
SC-CISP 1737(CISP_SC-144)	*9629_m06992	CACCGSCGCCCACAAGCARCCCSACTTCCTC	CGGGTAGAAGTGGTGCGACTCCACCTCCAGCCAC	62/600	Glutathione S-transferase, C-terminal domain, putative
SC-CISP 1738(CISP_SC-145)	*9629_m07245	CCATGATCATCYCCAAGAAGARCCGC	ACCAGTAGTAGTRCTGCCASGAGAAGGTCTCCCT	62/600	Plectin/S10 domain, putative
SC-CISP 1739(CISP_SC-146)	*9630_m00026	TCGCCGATGCTCCACAAGAACCTCCGCGCGC	TTTGGYCCCCATGCAGGTGCATTGAC	62/600	AY039615 AT5g61230/maf19_230
SC-CISP 1740	*9630_m04399	CCTTCCTCGGCGCMTTCGGCTTCCTCATCGCATG	CCAGCAAARTGGCTSCCACARCAGAG	62/600	Similar to T12C24.17
SC-CISP 1741(CISP_SC-147)	*9630_m04747	CGGAGATGKCGGAGARGAAGCGCG	CCATGGCCTTCTGDGCRAACTTCCTGATCTCCTTG	62/100-900	Ribosomal protein L31e, putative
SC-CISP 1742(CISP_SC-148)	*9631_m00338	CTGCAGCAGGTCGGTCATCCAGYACATTGCTCTCG	GAACRAGCAAAAMSGCCCGGACACAT	62/100-900	Glutathione S-transferase, C-terminal domain
SC-CISP 1743(CISP_SC-149)	*9631_m00828	ATGCCTTGACTGMACATGTCAAAGC	ATCGATCAAGAGCAAACAATATGCACG	62/100-900	CutA1 divalent ion tolerance protein
SC-CISP 1744	*9631_m01314	GTSAACCCBAAGGCSTACCCSCTGGC	CCCTCRTTGCTGGTCACTGARCAAGCAATGAC	62/100-900	AT5g20160/F5O24_50
SC-CISP 1745(CISP_SC-150)	*9631_m01861	TCCRCCAACAGCTGGACCCWCGAGATC	GGCTCCACCTTGATGTGSGACG	62/100-900	pathogen-related protein
SC-CISP 1746	9631_m02230	CTCCTYGACAAGCTGTGGGAYGACACCGTCGCGGG	GCSGCGCTCCTCGGCGACG	62/100-900	Similar to Drm3
SC-CISP 1747(CISP_SC-151)	*9631_m02852	GAGGARACYGAAGAGGAGAAGA	CTTCTTRATGCCATATCCAACTGG	62/100-900	EF-1 guanine nucleotide exchange domain, putative
SC-CISP 1748(CISP_SC-152)	*9631_m05300	TGCTCCAAGTGCCCYGACTTCGACCTCTGCG	TCYGGRCAAATAAGWGGGAAAGACAGG	62/100-900	putative transcriptional adaptor
SC-CISP 1749(CISP_SC-153)	*9631_m05958	CCGACGCCGCCTTCTTCCGCGACGTCG	CGTGCTCSCCGATGATGGAMTCCAGCACSGCCTCG	62/1500-2400	chalcone isomerase (with alternative splicing products)
SC-CISP 1750(CISP_SC-154)	9631_m05968	AGTCSAARAGGMTGCACCGCTTCAT	TCATGKTCTTCTGSAAGCCATGAGG	62/1500-2400	putative actin depolymerizing factor
SC-CISP 1751	*9632_m03326	GAAGGAGGAGAARGAGCACAAGMACAAG	CTTCTTSTCGTGGTGCTCGTGGAASGCG	62/1500-2400	Similar to anth
SC-CISP 1752(CISP_SC-155)	9632_m04779	GGAGCYGGCAAGGCTGCCGACCTCACC	CTTGAACTCGTYCCACTCGG	62/1500-2400	Similar to uridine diphospho-glucose dehydrogenase
SC-CISP 1753(CISP_SC-156)	*9633_m00512	CGCSGGSCCGCTCCGCCCCGG	CTCVCGCGCCASCTCCGGCACGCCC	62/1500-2400	Rubber elongation factor protein (REF)
SC-CISP 1754(CISP_SC-157)	*9633_m00858	ACTCTTCCKTTTGCCACDATGGGTTCTGG	AACTSGTGGTTTCTCAAGTAYTCTG	62/1500-2400	Proteasome A-type and B-type, putative
SC-CISP 1755(CISP_SC-158)	*9633_m02330	AAACTYGGCTGGGCCATTGATGAGG	GGTAGTAYGCATGYTCCCAGACATC	62/1500-2400	probable superoxide dismutase (EC 1.15.1.1) (Mn) precursor - rice
SC-CISP 1756(CISP_SC-159)	9633_m03504	TGACGCCGAAGACCTCGAGCGCGGCGAGCTG	GGAGCAGCCGAGCGTGATGCCGGCGCCGGAC	62/1500-2400	Zinc finger, C3HC4 type (RING finger), putative
SC-CISP 1757	9633_m03943	GTTGACATGCTAACACTTGTYATTCAAGAGATGAG	TGCTCCAATGGATGCCAAAATTTTCADCTTTGAAG	62/1500-2400	Similar to At1g05270
SC-CISP 1758	*9634_m00526	TCATCTTCGACAAGGGCGTCATCGTCGCCGC	CTATGCCARAATTGRCAATCAGCAGCRCCTCC	62/1500-2400	Proteasome A-type and B-type, putative
SC-CISP 1759	9634_m01292	CCTCGCAACCTGCTTGATCCTAGTTCTAGCTAGTG	GGGGTTCCAGAGGATGGAGTAG	62/1500-2400	AL161535 endoxyloglucan transferase-like protein
SC-CISP 1760 (CISP_SC-34)	*9634_m02114	GGCAACTGGGTGMAGGCGCAGGAGTGGGCG	GATGTCGCCGATGTTGTTGTGCCACGGGTC	62/180-350	chlorophyll a/b-binding protein precursor
SC-CISP 1761	*9634_m04471	GGAAGYGCACATTTCATAAACAAATGYGATAATGG	AGCACCTGGTGTGGCAATTAATCTACATAAGCT	62/200-700	T5I8.13
SC-CISP 1762(CISP_SC-160)	9635_m00839	GGAAGYGCACATTTCATAAACAAATGYGATAATGG	GGTTCACAATCGCCCACAAATGACAAACCAAACTG	62/200-700	thioredoxin, putative
SC-CISP 1763(CISP_SC-161)	*9635_m04705	CCATGGGACGAYGARACTGAYATGAAGAAG	AACTTTAGAYRCAGAACCATTGWAAACTC	62/200-700	EF-1 guanine nucleotide exchange domain, putative
SC-CISP 1764(CISP_SC-162)	*9638_m02865	GAAGCTGTTACWGTVCATGCRACTCAGAAG	GGAAGTAWCCWTTTTCAGAGAARGACATAGCAG	62/200-700	putative WD-repeat containing protein
SC-CISP 1765(CISP_SC-163)	*9629_m00429	GAGTTCACMTGCACAGCYTTTCGTGAGGAG	CCTTSAGCTTDGTCATCCACC	62/200-700	Mitochondrial glycoprotein, putative
SC-CISP 1766(CISP_SC-164)	*9629_m00575	GGGAAGCYTTRATSCGTGCAAAGCGTG	GCCCAAGCAGCAGTTCTTGCTGTAGAACC	62/200-700	importin alpha-like protein
SC-CISP 1767	*9629_m00778	CCGCGCSTCCAAGATCGGGCTYGGGATCCACCAG	TGCCRCTCTCATTTTGTGAATTGCA	62/200-700	Syntaxin, putative
SC-CISP 1768(CISP_SC-165)	*9629_m01689	CAAAATGTGGATACTGGAGCCATTCTYATGCAGGG	TTGTAGWGCATCATARACTGAAG	62/600	phosphoribosyl-AMP cyclohydrolase, putative
SC-CISP 1769(CISP_SC-166)	9629_m03294	TGCCCYTGTGGGGTGGTCCTKGARAAGGAAG	AGCATGACYGACCGTCCACARGARTCACATGGTGC	62/600	Ubiquitin fusion degradation protein UFD1, putative
SC-CISP 1770(CISP_SC-167)	9629_m04177	AGCTGCTTTGCTAGGATTYGTGGGGGCCCCATGG	CCACTGTCCAGTCAAGMCCAATAACATCRACTCCT	62/600	uroporphyrinogen decarboxylase, putative
SC-CISP 1771(CISP_SC-168)	*9629_m04690	CCGGACTCGGTSAAGAAGAGGGAGCG	TGCATGGCRCCAACCTTCACTGTCTTGTC	62/600	ribosomal protein S20, putative
SC-CISP 1772(CISP_SC-169)	*9629_m05211	CTTCAKCTAAGATTGCTGC	CCAAYTTTKGAGTCAACRGCTTGCT	62/600	Similar to phosphoesterase
SC-CISP 1773(CISP_SC-170)	*9629_m05319	CCCCGCGAGCAGCGMTTCATGTTCG	AACAAAAGCYCCCATGTCCACACTKGGAGTG	62/600	Ribosomal protein L13, putative
SC-CISP 1774(CISP_SC-171)	*9629_m05395	GASCAAGAKAAGGTGGAGACTACTTTYAAGCC	GCATCAGACCAVGCYTTGGCTATTGTGCG	62/600	SGS domain, putative
SC-CISP 1775(CISP_SC-172)	*9629_m05967	AGAAGAWTCTAATGAAAGGATGTTGGTCTATG	ATTGAAKCCAACACAWCCATATCC	62/600	Protein kinase domain, putative
SC-CISP 1776(CISP_SC-173)	*9629_m06055	GGCGGGATGCTSGTGCAGCGCAGGGACGGCG	CTCTTCTCCTTCCCACGGAAGAAGAGCCTCTG	62/600	BAG domain, putative
SC-CISP 1777 (CISP_SC-36)	*9629_m06878	GAAACATTACAACCCCCTCAGCTGCA	CATGTAGTTCATGTTTATCCAAATGGCACCTCTCC	62/600-3200	alpha-glucosidase I
SC-CISP 1778	*9629_m06903	ATGGGGGAGGTGGCSGCGCTGCGSCAGCT	CATTCTCATGKGTGATTGTATAGAACCATGGCA	62/900	F-box domain, putative
SC-CISP 1779	9629_m06983	CCAGATGCARGAGTCAAARGAGCATGAAC	AGACAAGCTGGACTACTGCAGCRATTCTCAGGG	62/900	BTB/POZ domain, putative
SC-CISP 1780	*9630_m00626	AGCAGCARCAGTTGCWAGTGATCC	AGRGCAAGGCCYTCTRCTGGRCCAA	62/900	OTU-like cysteine protease, putative
SC-CISP 1781	*9630_m00796	GGTACTAGTATCTATCAAATCAGCCATCTGCCCTC	CAAGCTCCTTYTGCACCCGSACAGCCTC	62/100-900	Uncharacterized BCR, YbaB family COG0718, putative
SC-CISP 1782	*9630_m01295	AAGTTYCACTCAAAGGAGGCAGAGG	TCAATCCTCYTSAATTGGGGTGCTTTC	62/100-900	U2 snRNP protein A'' - Arabidopsis thaliana
SC-CISP 1783	*9630_m01371	ATGATGGTTATGGARGCRATTTGGCGTTC	CTGCTGCARCTTGGTGCTATCCCGCTCCAG	62/100-900	Similar to F3F9.7
SC-CISP 1784	9630_m02990	GGCCTTGTKGATGACTTGGAGAAACTTCCAT	GGATGAAGAATTAGGTGYTGRCCATC	62/900	Zinc finger, C3HC4 type (RING finger), putative
SC-CISP 1785	9630_m03636	ATGAAGACYAGCGTCAAGATCATCC	GCAGGCAAAGGTCCGCCTAAGTTCCCACAGAATGC	62/900	Hypoxia induced protein conserved region, putative
SC-CISP 1786	*9630_m03836	GCTGGGAGGCACACCATTATTYTGATGCARCCATC	GCACTRATGTCAGCTAGGCCATCAATGAAG	62/900	Enhancer of rudimentary
SC-CISP 1787(CISP_SC-174)	9630_m04287	CTCGCCGCGCAGCAGCACCGCCT	TCTTYTTGGGTATYTGHTTCTCRTTTAG	62/900	YbaK / prolyl-tRNA synthetases associated domain, putative
SC-CISP 1788(CISP_SC-175)	*9630_m04933	CCGSCGCCGGCGAGCCGGACCTCTC	ACRTTGATAACTTTYYCAGCATCCAA	62/200-1000	senescencs-related protein
SC-CISP 1789	*9630_m05039	AGGAAGTTAYGATACYGAGSAAAAAGCTGCCAGG	ATGTCTCTWGTTCCAGCAAYCAGTCCTATGCG	62/200-1000	GLOSSY15
SC-CISP 1790(CISP_SC-176)	*9630_m05098	TGTTGAAGCYGTTGCTGACTTGAAG	CTATAACAGCRTCTCCAAATCCAAARCC	62/200-1000	histidyl-tRNA synthetase
SC-CISP 1791(CISP_SC-177)	*9630_m05162	CCAAAGTGGATAYCAGCTCAATGGAAGYGCCTATG	AGTATCTCTTCACGYCTTTGCTGGCGTTCCTC	62/200-1000	Peptidase M16 inactive domain, putative
SC-CISP 1792(CISP_SC-178)	*9630_m05811	CGMCTTCTCGCCGTCGCAG	TGATGAARTCGAKGCGGCCGGTGCC	62/200-1000	replication protein A2
SC-CISP 1793(CISP_SC-179)	9631_m00010	TGAGTCCAGCATTCGMCGGGAAAATGAAGCATTTG	CTGATTGTASAGACGACCAGAAGCAAAGCTTTGG	62/200-1000	Similar to nucleotide excision repair protein XP-F homolog
SC-CISP 1794(CISP_SC-180)	*9631_m00660	CCWGATTTTATCAAGGCAGGTGCTG	AAAGCTCTGSCCACCAAACCCAGG	62/200-1000	ribulose-5-phosphate-3-epimerase
SC-CISP 1795(CISP_SC-181)	*9631_m00693	GGGAAGTGCCATTGGGCTATCTATGTCATTCTAC	TCCCAGTCAGCAATTTCAGA	62/900	nucleoporin PRECOZ, putative
SC-CISP 1796(CISP_SC-182)	*9631_m00859	GTCAACTTCTATGCATAYGACASTTACAGAAAGC	CCATAGAATACAGCRCCAGAGGGTGCCATGC	62/900	mitochondrial carrier protein, putative
SC-CISP 1797(CISP_SC-183)	9631_m01078	TCACAGRGARGCCTTCAGCATGGCTGC	GCTGCGCTCMATCTGCTTGAAG	62/700	Similar to AY088672 transcription factor CRC
SC-CISP 1798(CISP_SC-184)	9631_m01079	TCATCATCTTCTCCGGCCGCGGCCGCCTCTTCGAG	AGCTCCTTCAWGCTWAGTGGRCCCA	62/700	Similar to MADS box protein MADS1 - rice
SC-CISP 1799(CISP_SC-185)	*9631_m01764	TCAACCACCCCTTCTGGTGCTGCAAGAAGCACACC	CAAGCCTTTTATMAGCTCTCCCTTCATCAG	62/700	protein T6D22.6 [imported] - Arabidopsis thaliana
SC-CISP 1800(CISP_SC-186)	*9631_m01950	AGCCCATCGTYGGCGCCRTCGCCGG	ACCTCTATBGCCTTACTCAGCACCT	62/700	enoyl CoA hydratase, putative
SC-CISP 1801(CISP_SC-187)	*9631_m01975	AAAGAGGGGGTAAATASAGTTATGTTCCCTG	GCTTTGTAAGCCAAKAGWGAATGMCCTAATCC	62/700	adenylosuccinate lyase
SC-CISP 1802(CISP_SC-188)	*9631_m02217	TGACATGTTTGGTGAGATGGATGGYTGGGT	CATCCCTAGTCRGCCAWYTTGTTCA	62/700	Similar to TPR-containing protein involved in spermatogenesis TPIS
SC-CISP 1803(CISP_SC-189)	*9631_m03085	ATCAATGATAGCATCTATCTTCTTGATGAGAG	GATTTCCTCTGRGGACCAGCAAGYTGC	62/700	putative ubiquitin conjugation factor
SC-CISP 1804(CISP_SC-190)	*9631_m03743	CATGATTGCWGGTGGAGCMGCTGCRAGGCCTTTTG	GGGAGGYGTGAAATCAATYTCTATYGG	62/700	AY099551 lysyl-tRNA synthetase
SC-CISP 1805	*9631_m04142	GAGATGCAGCAGGGSGAYGGCACGG	CTTCTTAGCYGCATCCTCYTTCATCTGCTC	62/700	VIP3 protein
SC-CISP 1806(CISP_SC-191)	*9631_m04540	CTYATAGAATGYAGGGATGTKCAYAA	GCCATAACCTTCAAAAYAGTTGA	62/600	putative ABC transporter, 5'-partial
SC-CISP 1807(CISP_SC-192)	*9631_m04794	AGYTTCTGGGGGCCTGTTAC	GTGCTCCKGTARTGCCAGTCYGGTGAA	62/600	putative Acyl-CoA independent ceramide synthase
SC-CISP 1808	9631_m04825	GCGTGGCCCTAGGGTTCATCTCGCCGCSTCCCTCC	CGTTCTCCKCCCGCAGCCGMKCGGCCTCCTC	62/900	putative growth factor
SC-CISP 1809	*9631_m05829	CCAGCGCCTCAAGCGCGCCATGGACC	CTGCATTTTATTTCATGCATTSTGA	62/900	putative ubiquinol-cytochrome c reductase
SC-CISP 1810	*9631_m05835	GGSTGGACSATCCTCGGCAAYRTCA	GCGATCGGCGWCGAGTTGGTGCAGCTG	62/900	putative phytocyanin
SC-CISP 1811	*9631_m05953	TTCCAAGTGAAGAKGAGGTRGCARACTGGAG	GCCAGYGAGCTGTAGAGCGGGCG	62/100-900	putative leukotriene A-4 hydrolase
SC-CISP 1812	*9631_m05980	CGWGCTCATCTRGAGAAGCAGGCTCTTG	CCATARCCTACTYTGATCAGCAGGAG	62/900	putative dolichyl-phosphate beta-glucosyltransferase
SC-CISP 1813	9631_m06099	GATGAAGGYATGGTVAAGAGGATAAGRGGTGT	GATACRCCATAGCCTGSTGACC	62/900	putative RNA 3'-terminal phosphate cyclase
SC-CISP 1814	9631_m06284	GAGCCGGAGGTGATCCGSGACAAGGCGGMGATGCG	TTSCGRGAGCTCATGGCMAGMCCATC	62/900	pantoate--beta-alanine ligase
SC-CISP 1815	*9632_m00718	TCCATTCWCACAGRGCRCAGCCAATG	GAGAATGCCTCRCARGCCCAAGG	62/100-900	Similar to gene_id:MWD22.19
SC-CISP 1816	*9632_m03241	GAGATCCAGGCATTTGCWGAGATGTACAATCGTCC	CGHGAGGCCTCCATCACCATCCG	62/100-900	OTU-like cysteine protease, putative
SC-CISP 1817	*9632_m03326	GGAGGAGAARGAGCACAAGMACAAGGAGCRCCTCG	CTCCTTCTTSTCGTGGTGCTCGTGGAACGCG	62/100-900	Similar to anth
SC-CISP 1818	9632_m03384	TGTCAAGTGCATGCATYTCCGRGCATC	CCAGGGACAAAGTARTCCATCTTCTCCACTGGCAG	62/100-900	F-box domain, putative
SC-CISP 1819	*9632_m03711	AGATAGAGAATGAGCTRAAGGATTTTCTTGGAGTC	GGCTGCTGCTGCGTGATGCAGTG	62/200-1000	Porphyromonas-type peptidyl-arginine deiminase
SC-CISP 1820	9632_m04060	CAGTTCTTGCRATGTACCTWTTCTGCTTGAAG	GATRGCWCCATTGGCAGCAAA	62/200-1000	DIE2/ALG10 family, putative
SC-CISP 1821	*9632_m04852	TGTGCWTATCTTCGCTGCATTTTTGTTGC	CGRAGCARAGMAAATGCTGAAATGGCAAG	62/200-1000	glycosyl transferase, group 1 family protein, putative
SC-CISP 1822	9632_m05123	GAGACGCTYGAGGAGGTBMTCTCGAGGC	CCTGCTTYTTCTTKGCCTTCTGCTCAGCTTTGC	62/200-1000	OTU-like cysteine protease, putative
SC-CISP 1823	9632_m05403	ATTCATGAYAGACACAGGGAYATGCGYCTTGAC	GTTCTTCACMACYAGCCATTG	62/200-1000	Zinc finger, C3HC4 type (RING finger), putative
SC-CISP 1824	*9632_m05727	CTCGCGCTCTTCGAYGTCGACGGCAC	ACCTTATCATACTTYTCAAAHTCATCACGTTCTTC	62/200-1000	Eukaryotic phosphomannomutase
SC-CISP 1825	*9632_m05808	AAGCKGTAGARCTGTACACCKGTGC	AGCAGATCCAAGKCGGCTRTATGCTTTRCTGTAG	62/200-1000	Similar to CAA30372.1 protein
SC-CISP 1826	9633_m00062	CCACCAGGGGATGCCCCGGGCTT	ACAGTAACAGCATTGCARCKACTTCCCAACATTGC	62/200-1000	76034-74699
SC-CISP 1827	*9633_m00492	GAGGGCGCGGCSGCRGCGCTCC	TGAGCTCCTGGACGTAGTTCTCSCCGAAGCAGCGG	62/200-1000	Similar to AF375405 AT4g26860/F10M23_200
SC-CISP 1828 (CISP_SC-56)	*9633_m02578	GCTGGCCAGGCRTTATTTGGAAC	AGAHCACCTGRGGAATTGTSAGYCC	62/950	chlorophyll synthase, ChlG
SC-CISP 1829	*9633_m02953	CCTSGAGATACAGAAGCTGAGGGAGAGCAAGAAGG	ATGTTTGGAGAAACAGTSCCAGCTTTGGG	62/200-700	L1P family of ribosomal proteins, putative
SC-CISP 1830	*9633_m03511	GGTTGAYGATGTCATGTGGCCCCT	AGCACCATGAGCACGCAAGCGAGGCCGCAG	62/200-700	guanylate cyclase, putative
SC-CISP 1831	9633_m03756	AGTACAGAGACAGTAGAGCCACCA	GCATGGTCTGARGTTGCYCGYGCCA	62/200-700	acetyltransferase, GNAT family, putative
SC-CISP 1832	*9633_m04231	GAGCGCATCAATGCTGGTACACG	TGCATYGACAGCTCYGARAGTACCTTCCTGTTG	62/200-700	ribosomal protein L20, putative
SC-CISP 1833	*9633_m04368	TGCCATGGCTTCCCACCAGGACMAGGCTAGCTACC	CGGMGGCCTTCTGCTTGG	62/200-700	LEA protein - rice
SC-CISP 1834	9633_m04573	TGGCTTTGAARGARGAGATCAGATCACTGACTG	AGCTTCTRCACGAGCTAMRTCAGCC	62/200-700	contains similarity to guanylate binding protein gene_id:MCL19.12
SC-CISP 1835	*9633_m04739	CATGCGGGAGATGGCSAAGACSGCCGCSTGGAGCG	TGTGGAAGCCATCVCCGGCMCG	62/700	Anaphase-promoting complex, subunit 10 (APC10)
SC-CISP 1836	9633_m04874	TCTCTCGGCAGGGCACAGATGGCSTCCG	TAGAATAGACCCTCTCRTGGG	62/700	Similar to CG2021-PA
SC-CISP 1837	*9634_m00122	TGCAGACGGAGGCGMTSCCGCTCG	TTTCCAGGCMATACAAGGTCAAYGTG	62/700	Phosphorylase family
SC-CISP 1838	*9634_m00369	TCACTTCAGTCACCTGCTGGRGCAGCTCGAGG	CCCTCTTTCTTGATSCKAGAAGGCCT	62/700	ATP-dependent Clp protease, proteolytic subunit ClpP, putative
SC-CISP 1839	*9634_m00610	CGCTGCGCGCCATGGGGAGCGCCGTC	AGATTCAAGATCTTCRAAATCATAAGCCTCTG	62/600	Thioredoxin, putative
SC-CISP 1840	*9634_m00632	TGAGCTTCGCGGGSCAGCGCACCGGC	CCACCAATGTTCAGGTGCTGCA	62/600	F-box domain, putative
SC-CISP 1841	9634_m00716	AGRGATCATATGGAAKCCATTGAAAAACTTG	ACCACYGATCCATGCTTTBCTCAGA	62/600	BSD domain, putative
SC-CISP 1842	9634_m01134	AGAACRDCCTGGTGATCAAGG	GAASACGTCCTTGCGCTCC	62/600	heat shock protein hsp22 precursor, mitochondrial - maize
SC-CISP 1843 (CISP_SC-63)	*9634_m01644	CCAAGTTYTGGGAGAAGGGCCTYGATGCCACTGAC	CACATCTCCTGGTCRGAGTTGAGGAGGCCCTCGCC	62/390	Peroxidase
SC-CISP 1844	*9634_m01905	AAGGCAGTGTATACATTTTACTTGGAGCTSATCAG	TGCCCACAAAGCAGCTTYTTTGCTG	62/600	zinc finger protein, putative
SC-CISP 1845	9634_m04510	GGGCTGAGCTTCAAGCTSCTMGAGAT	TGAGCTAAAAGCCARAGGTGATAGAACCA	62/600	rab geranylgeranyl transferase, putative
SC-CISP 1846	*9634_m04785	TCGTCGYCATGGGCAAGGCCTCCAARGACAAG	TCYGCTGTYCGAGCATTRGTGATGTC	62/200-1000	FtsJ-like methyltransferase, putative
SC-CISP 1847	*9634_m04883	GGCGCGGCGSGCGGSGCAGAAG	TCCGCATCVTCGATRAGCCTATCGATCAC	62/200-1000	Complex 1 protein (LYR family), putative
SC-CISP 1848	*9635_m00126	CGGCGGCGGTGGCGRCCAACTACACGGTGGGCG	TGGCCTCCTTGAGCTGGAASGCGTAG	62/600	Plastocyanin-like domain, putative
SC-CISP 1849	*9635_m00503	GAGGTGATGCGCYACGYGCTCTTCAAGACGCACC	ACTTGCTGTACMCCTCAGGG	62/600	MAGE protein, putative
SC-CISP 1850 (CISP_SC-72)	9635_m00597	GCTCCGATCCCGGTGCGCCCGCGCCAGTCTTTCGG	CGGTGGTTGAGGCGGSCSAGCAGCTGCAGCTC	62/400	Protein kinase domain
SC-CISP 1851	*9635_m01002	ACTCCAGATGAWTTYGAGAAGTTGGTBAGGAGCTC	CAAGAAGAGCCAAGTGCAMCTTTTTGGGATCAC	62/200-700	Similar to pre-rRNA processing protein RRP5
SC-CISP 1852	*9635_m01191	CCGGCGATCCTCCGCCRCATCCG	CGGCCATGGGGTGGTTGGCRACGTACTCGATGGC	62/200-700	acyl carrier protein, putative
SC-CISP 1853	9635_m01312	GCTCCSAAGGCCCGTGCCRCCGC	GCATCYACTTTYCTTGCAAASACAACTTC	62/200-700	Similar to RNA and export factor binding protein 1-II
SC-CISP 1854	*9635_m02803	GAATTGARAAAACCMBTGAAACTGA	AGCAGCTTTGGRAATCGGCTTGAG	62/200-700	Protein kinase domain, putative
SC-CISP 1855	*9635_m03667	GGCGCCATCTCGCTSCCCACCKTCGGCATG	TCGCCGGTCCTGAAGTCGGTCTCCACCC	62/200-700	Rieske Fe-S precursor protein
SC-CISP 1856	9635_m03708	GGGAGGAAGAGRGTCGCCGTYTCKCCG	AGGAGSAGCKGCCTCAGGTCRCTGTGGTTCACC	62/200-700	F-box domain, putative
SC-CISP 1857	*9635_m04173	GCCRCTGCCGGAGATGATGSAG	TCTTCTCGTCGATCAGGAAYGGCTCGATGGTGCTC	62/200-700	Similar to AC007178 hypothetical protein
SC-CISP 1858	*9635_m04823	TGGAAGGGAMAATTCGTTCKGGATTTGCAATGAC	TGYTTATGYTTAGGTGCAGARAAATC	62/200-1000	Similar to acetyl-coA dehydrogenase, putative
SC-CISP 1859	*9636_m00558	TGTTCATACTRGTMGAGCTTGSTGCAGG	GATTGGRCGGTAGTCRAGRTTGGGCACCCT	62/200-1000	Tetraspanin family, putative
SC-CISP 1860	9636_m00886	GGAGAAGAAAARCGBATGACACAAG	TGAACAACRGCTTTTTTCTTMACYTC	62/200-1000	Similar to stress responsive gene 6 protein, Srg6
SC-CISP 1861	9636_m01693	TGGTGGACGCCCGCCTTCCAGCGCCGCG	GCAGTWGCTGATGTCCAATTCWGTAAGC	62/200-1000	SKP1 interacting partner 1
SC-CISP 1862	*9636_m03178	GCRAAGATTGTVGCWGATGAGATGAA	TGATTCTTTTGCGACGCTTYTCATCCCG	62/200-1000	RNA binding protein
SC-CISP 1863	*9636_m04347	GAGGCTGGGAGCACCCGHTTTTGCATGGGAGC	CTTATTCCAGCTTCACGGACATGCTSAAGAGTCTG	62/200-1000	biotin synthase, putative
SC-CISP 1864	*9636_m04516	TCCTAYTGCAARCGDCATACTGAGTC	TGGGCATAAGYATGCTTTGTTGGTCAYTCTGATTG	62/200-1000	Low molecular weight phosphotyrosine protein phosphatase, putative
SC-CISP 1865	9637_m01528	GTTCGAGTTGAACTMCAAGGTGYTGCTGC	AGCACCGSAGGAACTGYTTCTTGTTGATCTTCAGC	62/200-700	histone acetyl transferase
SC-CISP 1866	9637_m01791	GAGGGGAAGAAGSCCGTCAAGAACCCCT	GACYCTTTCTTGAACAGCTTGA	62/200-700	Similar to AE003501 CG9921-PA
SC-CISP 1867	*9637_m02466	TCGCKTCGCTGGCSGCGCTCATG	TGCAGAACRCCAGCAACACCAGTCCASACAGAAGG	62/200-700	Uncharacterised protein family (UPF0220)
SC-CISP 1868	*9637_m02933	TGTGGGATACMTAYCTTGCTGAAGG	GCGCCACCAAGCKGCGGACAAACAATACAACTGGC	62/200-700	TBC domain, putative
SC-CISP 1869	9637_m02950	GAMGATAGCACAACAAGRCCCCTTTTG	GGTGAAAGGCGGTTCACTGGAGC	62/200-700	contains similarity to acyl-CoA thioesterase gene_id:K23F3.9
SC-CISP 1870	*9637_m03073	AGGGCYGTTCARCAGCAGCTTGC	TGTTGCATCRGCAATGGTMCGMACATCCTCATG	62/200-700	XAP-5 protein, putative
SC-CISP 1871	*9638_m01883	GCGCARTACTACGAGCACCTCTCCSTCGACGAGCG	CGCCGACKAGGAAGAARAGGGAGGCGTAGCGCC	62/200-700	putative clathrin assembly protein
SC-CISP 1872	9638_m01909	CGCGGCCGCGTCTGGTGCGACACCTGCC	GGGCTGCTMACRAGGACRGACTCGCAGAGCTC	62/200-700	Pollen proteins Ole e I family, putative
SC-CISP 1873	*9638_m02145	CCAGGGATGCTTCTARCTCT	GAYCCTTCCCAYAGCTCCCAYAGMTC	62/200-700	signal peptide peptidase
SC-CISP 1874	*9638_m02765	CTCGGGCAGCACTCGGCGGAGCG	TCTGCATCTTCYTCRCTYCTGAATTC	62/200-1000	RNA recognition motif. (a.k.a. RRM, RBD, or RNP domain), putative
SC-CISP 1875	*9638_m02769	TGCTATGTGCATCTTTTC	CCATCTGGYTGGAATACWGGRTCCCATCCAAAATC	62/200-1000	Ham1 family
SC-CISP 1876	*9638_m02780	TGGARCTKTTGATGCACAACCT	TCTTCAGTCATMAGYACAGCYCCAGCACC	62/200-1000	putative RNase
SC-CISP 1877	*9638_m03605	TGTAAGCGTCCWGGRCATTTTGCTAGAG	TGCCACAGTTRCGGCATATCCCTTCATTYGGGCAG	62/200-1000	putative zinc finger protein
SC-CISP 1878	9639_m01849	CGGCGCCGTGGGCAAGACCTGCATGCTCATCTGC	GMACATTCTCATRGCTBGCYCTGCTG	62/200-1000	Similar to small GTP-binding protein
SC-CISP 1879	*9639_m02936	TCGCTGGGGCTCTTCGTKCTCTCCGTSCCGGGGC	GGGCTTARGGTCATAAGCCAGAACCAGTTGTTGCC	62/200-1000	Similar to At3g26710
SC-CISP 1880	*9639_m03707	CTGCRCCGTCCACGTCGT	TGGAGGCGTCGSTGYTGCCGGSGTCGACG	62/200-1000	Signal peptidase I, putative
SC-CISP 1881	*9640_m01695	ACAAGRGCTCCTTTTGAATCYGTCAAAGCTGC	CCTTCAAGCTGCTTKGTTCGAG	62/200-1000	Similar to myosin heavy chain
SC-CISP 1882	*9640_m01865	GTGGCGGCGCCGTCGCGGGAGGCGG	AAGGTTTCTGYGAWGTTGCACCRTTGTCGAAG	62/200-700	Similar to AY149950 At1g08490/T27G7_14
SC-CISP 1883	*9640_m03037	AAGACAATTGCAATGCTYAGCCAGG	TCAACAACCCCATCRGCACCAACAAAYACCATGTC	62/200-700	Initiation factor 2 subunit family, putative
SC-CISP 1884	*9640_m04033	GCAGGATGCTCCATCMACTGTAAATGYGATGATTG	TTGGAATGAAGACTCYCTGGAYACTGGAG	62/200-700	DNA binding protein, putative
SC-CISP 1885	9629_m00093	CTCTGCCTCAAGCTCTCCTCCCTC	TGAGCTGCTTGATGTACGCCGCCGC	62/200-700	Helix-loop-helix DNA-binding domain, putative
SC-CISP 1886	*9629_m00465	AAGAGCACAMGATTYGAGGAYATGA	GAAGGTTTTTCTTCTTTGGYGCTTTCAGCTGCTGC	62/200-700	IWS1 C-terminus, putative
SC-CISP 1887	9629_m00929	CCGCGTGCGCATGTCCACCGAGGGCCAGGCCG	GCCGCCATCCACCTCTCMAGCCAGCTCCAG	62/200-700	IQ calmodulin-binding motif, putative
SC-CISP 1888	*9629_m01248	CCGGCATCCTCTGGGSCCTCGGCGACATCGGCGC	CCAACAAAAGCAAATCCRAAKGARCTTGTG	62/200-700	Mpv17 / PMP22 family, putative
SC-CISP 1889	*9629_m01743	CCGTCGGCGACGACAAGGGCTGGTACGACGGCCTC	AGCGTCYCGTTCCGCGTCTGCACCACCGAGTG	62/200-700	Plastocyanin-like domain, putative
SC-CISP 1890	9629_m01776	AAAGCCTCSATGCTGGATGAAGC	CCCAAYCCCATGCCGAGATGAGGGAAATG	62/200-1000	Helix-loop-helix DNA-binding domain, putative
SC-CISP 1891	9629_m02453	AGAGCTGCTGCTGAGGCTCGASAAAGGCAGGCAGC	TGCACCTTATCAGGATGRATGCAT	62/200-1000	Similar to auxilin-like protein
SC-CISP 1892	*9629_m03225	CTTGTKGTGGCAACWTCKGGGGCTGG	CGMCCWGATGGYAGGGGCCGTCGCA	62/200-1000	protoheme IX farnesyltransferase, putative
SC-CISP 1893	*9629_m03491	CCTGATCGCCGCCGGKGCCACCGCCGTCTGCTG	TCGTCGTTGGCBGCRCGGCGC	62/200-1000	F-box domain, putative
SC-CISP 1894	*9629_m03710	GAGATCTCCTTCCCCTGCGGCCTCCC	CCATGGGTTCKTTTCCGCTTGATGG	62/1500-2400	ribosomal protein L34, putative
SC-CISP 1895	*9629_m04041	CCGCCGCCGAGATMCGCGCCGC	CTGTAGAGCCTAGAGCKGCAACATCAGCT	62/1500-2400	DnaJ domain, putative
SC-CISP 1896(CISP_SC-193)	*9629_m04071	TGCGGGAYAAGAACGTGATGCAGCTCAAGAAGC	CCTCCTTCCTTCTTCTSCAGGCGACA	62/1500-2400	BT004593 At5g11340
SC-CISP 1897(CISP_SC-194)	*9629_m04524	GCGCCTCGGCGCSTGCGAGGACGACTGCTGGATA	CCYGAGTACTGRGTCTCTAGTATTGACATGAGCTG	62/1500-2400	phosphoglycerate mutase family
SC-CISP 1898	*9629_m04547	AGAGCATGGAAGGTGAAGA	ATTGATCTTYGCAGCAAGGATG	62/1500-2400	Similar to At1g29810
SC-CISP 1899(CISP_SC-195)	*9629_m05469	AGATCATAAGAGGTGGGATGAAGGAATACT	TCCAGATATCCTACCCTCRCATGGRCAGCATG	62/1500-2400	Acetamidase/Formamidase family
SC-CISP 1900(CISP_SC-196)	9629_m05673	CCACCGCGTCCGCGTTCGTGTTCAAGGCGGGCGG	GCGGTTGCAGTTGTCCTTGTTGCCGCTGATG	62/1500-2400	Plastocyanin-like domain, putative
SC-CISP 1901(CISP_SC-197)	*9629_m05728	GTGATCGGCGCGGGGCAGATGGGCTCGGGCATCGC	ACCTCWTCTGATGTATCAGCYCCWCG	62/1500-2400	3-hydroxyacyl-CoA dehydrogenase, NAD binding domain, putative
SC-CISP 1902(CISP_SC-198)	9629_m05729	ACTGAYGTKGTYTATGGAAACAGGAATGG	CGCACACGACAGACATTTCCCTAAATTGCATTCTG	62/1500-2400	HAD superfamily (subfamily IIIA) phosphatase, TIGR01668
SC-CISP 1903(CISP_SC-199)	*9629_m05844	GCCCCCAGCTTCGGCACCGGCACCAGCTCCCGC	CAGGTTCCATCTCCATAGCTTCAGAACCCTCCATC	62/1500-2400	FAD dependent oxidoreductase
SC-CISP 1904(CISP_SC-200)	*9629_m06044	ACAGGGACRAARATGATCCACAAGGG	GTGCTTGCYTCATGCTCAACACG	62/1500-2400	FeS assembly protein SufB
SC-CISP 1905(CISP_SC-201)	*9629_m06154	TCCTACCTCACCGRCAAGATCCGCTCSGCGCGGC	CTCGTCGATGTGYTGGAAGGHGRCCATCTGC	62/200-1000	ENTH domain, putative
SC-CISP 1906(CISP_SC-202)	*9629_m06653	CGGAGGGCTCARCTTGCTCTTCARAAGGG	CTGATTGAGCACGRGCTTTT	62/200-1000	PspA/IM30 family, putative
SC-CISP 1907	9629_m07037	GCTCTSGCSGTCGCCTCGCCG	TGCCGTCCCGGGACTTGGTCAGCCGCACGTC	62/200-1000	Photosystem II reaction centre W protein, PsbW, putative
SC-CISP 1908	*9629_m07252	AGTYGCATCAAGRGATCCAGC	AGAAGCTGYCTATCTGATTCTGAAG	62/200-1000	SNARE domain, putative
SC-CISP 1909	*9629_m07364	TTCGGCAAGCGCAGCGTCTGGGAGGGCGGCGTC	AGCTTACWCCTTGHTGTCCTTTCATYCTCTCTTTG	62/200-1000	mce related protein, putative
SC-CISP 1910	*9629_m07391	AGAGCTATGCAGGGTACTCTTACTG	AGCTTCTGATAGAGCTTTYTCAATGTG	62/200-1000	ubiquinone/menaquinone biosynthesis methyltransferase, putative
SC-CISP 1911	*9630_m00025	GGMCAAATAGCAAAATWCACAGC	TCATTGGTCCAGGCCAGAGG	62/200-700	Ribosomal protein S5, C-terminal domain, putative
SC-CISP 1912	*9630_m00048	GAAGAAGRGCGTKCCATTCAA	CCRTARTTCRCAATCTTCGTGAGGG	62/200-700	Similar to At2g45060/T14P1.13
SC-CISP 1913	9630_m00163	CGGCGCCGYGCCGCTCCAGGTCCACCTYCACGACG	GGCAGCCCTTTRTAYTCAAACCARACAG	62/200-700	Autophagy protein Apg5, putative
SC-CISP 1914	9630_m00198	TGATTTCGTGATYATGAGAAGCAAYGGCCAGCCAG	GTGAAGAAYTCATTTTCAGTACCATCACCCC	62/450-1300	glutamyl-tRNA synthetase
SC-CISP 1915	9630_m00332	TGGGGAWGCCCTGGAACTG	GAGGCATATAACGWGAATCTCCWTCTTCAATTGCC	62/200-1000	Similar to AJ439593 protein kinase
SC-CISP 1916	*9630_m03583	GATGAAGCTCGTCAGRTTCYTKATGAAGCTGAAC	TTTARGCTGTCAGGAAGRATRTAATARCG	62/200-1000	AT3g07590/MLP3_4
SC-CISP 1917	9630_m04171	AGGATTGCTGGCTCATCATCGCCGGC	GCGTCGACCTCGCCGAYGCAGTACTGCGGCATCAG	62/200-1000	cytochrome b5
SC-CISP 1918	9630_m05182	TGGTCCACCGGCCTYTTCCACTGCATGGACG	CGGTTCTTGAGCTCSCGGTACTCYTGGCASAGCGC	62/200-1000	Similar to fw2.2
SC-CISP 1919	*9630_m05227	GAGCTTGACTGGAAAAWTGKGGC	ACCAATTTCTCCCATGAYTCGTTGG	62/200-1000	inorganic pyrophosphatase, putative
SC-CISP 1920	*9630_m05683	AGGAGGTGGAGAAGGAGGCGGCCAAGAC	TCAAGTCGCTTRTGGCAGTCYGGGACCATCATCC	62/200-1000	Tubulin binding cofactor A
SC-CISP 1921	*9631_m00250	TCTGGAAAGCAGGGTCTTGGCAT	TCAACRGCTWCCTTAAGHTCCTTCAAT	62/200-700	Similar to BT002689 At1g63980/F22C12_9
SC-CISP 1922(CISP_SC-203)	*9631_m00255	GCGGAGRCGACGCTGCRGCTGCTG	GCCGCGGCGGCGAGGATGGTGGASCCGGTGGAG	62/2100	anthranilate phosphoribosyltransferase
SC-CISP 1923(CISP_SC-204)	9631_m00299	AGCTCTKGCCAAAAAGGATTTYGAGAACYTGAGGC	CGYGCCAAGCTCCTAGCATATGCATGTTGCTG	62/2100	Bromodomain, putative
SC-CISP 1924(CISP_SC-205)	*9631_m00859	GCTGGWTGCTGTGCTGARGCAGC	TCAYTCCACTTTCAGGACTATCTTC	62/2100	mitochondrial carrier protein, putative
SC-CISP 1925(CISP_SC-206)	*9631_m01007	TGGCGCTGAGGGGVGTYTGGCAGCTGCAGAAGC	CCCTTCARGTTAGGATGYTGWCCACGGAC	62/2100	Mitochondrial ribosomal protein L51 / S25 / CI-B8 domain, putative
SC-CISP 1926(CISP_SC-207)	9631_m01117	GGCGACACYACCAACGGCTGCAACTC	ATGTTTCCCAGGTCRCCCACATGTC	62/200-700	Copper/zinc superoxide dismutase
SC-CISP 1927	*9631_m01252	AGCTCCGCGACGTCAAGATCCGCAAGGAGGACATG	CTTCGCCTCTYGGWGCRAGTTCTTCTTG	62/200-700	PG4
SC-CISP 1928	*9631_m01368	TGCRGCAAAACTTWTGCGTGCTAATGG	TGACCAGCYGACTCTTTWTCTGACCATATCSCCAG	62/200-700	Clp amino terminal domain, putative
SC-CISP 1929	*9631_m01597	TGCTCAAGACGCAGAAGTTCGCRCCCGAGCTTG	AGGCTCCASAGCTCCYTCATGAACT	62/200-700	PWI domain, putative
SC-CISP 1930	*9631_m01616	GACATCGAGGCCGGWGGCTTCYCRGGGTTCGCC	TGAGCTTGYGCCTGCGCTTGRAGCTGCTGG	62/450-1300	Zinc finger, C3HC4 type (RING finger), putative
SC-CISP 1931	*9631_m01975	TGGGARGTCCTTGCWGAGCCAATACAG	AAATCGAGCAAGCAACTTTTTTAGCTCG	62/450-1300	adenylosuccinate lyase
SC-CISP 1932	*9631_m01983	ACGTCGACCGCGTCCTSGACGACG	CCAGGCAGTCCTCGCCGTCRACGGC	62/450-1300	Similar to AT4g01940/T7B11_20
SC-CISP 1933	9631_m02744	ACCTGGTGGACAGCAAGCTCGTCTTCG	TGCTYTCAGCMAGTTCAGTCAGATAAGYTGCATA	62/200-700	putative heme oxygenase
SC-CISP 1934	9631_m04225	GAACATCTGAWATGGTGGAGGCTCTTTACAACATG	ATATTRTAGTGATCRGTCATCATYGC	62/200-700	Myb-like DNA-binding domain, putative
SC-CISP 1935	9631_m04850	CTGCAGTACATCCATGGCATTGGGCGGTCACGCTC	GACTTCTTCTTSGCAACWGAAGCCCTC	62/200-700	putative 30S ribosomal protein S13
SC-CISP 1936	*9631_m04884	TCGTTCTCVAGCGCGGAGGAGG	TCAAGCATCCATCATCTCC	62/200-700	putative LN1 protein
SC-CISP 1937	*9631_m04895	TCCTCAACTTCTGGATGAGCTTCCAGGTCGGC	CGGGTGCTGCAGSCCGCCSASCAGCAG	62/200-700	putative glutathione S-transferase
SC-CISP 1938	*9631_m04915	TATTCATGGTGATATYAAACCRGACAA	GACAGCAYTCYGGKGCAGTGAAAAC	62/200-1000	putative protein kinase
SC-CISP 1939	*9631_m05024	GAAACWGGTAAAATGTACAGRGCAA	GAGTAMTCCTCRTGGYTGTACACCACA	62/200-1000	CRAL/TRIO domain, putative
SC-CISP 1940	9631_m05195	GAGAGCAGCCGCGGKTTCCGSCACATGATGCG	GGCTCGTCGACCTCGAACTGSACCKTGACGCAC	62/200-1000	putative helix-loop-helix DNA-binding protein
SC-CISP 1941	*9631_m05250	GAGTTCGCGCCGGCKCTCGTCGC	GCTCTWATAGCRTCYGAATGAGAAC	62/200-1000	putative WD repeat protein
SC-CISP 1942	*9631_m05461	GCGCAGCGGATCACCGCCACSGGCCGCC	CGCTTGCGYGCCTTCTTRAGACCMGCCTTCTTCC	62/200-1000	ribosomal protein S9
SC-CISP 1943	9631_m05743	CAACTCGGTGTGCACVTCGTCGGCGGC	CGAGCGGCTGCGCGTGGTTGTGKTCGTTCTCGTAG	62/200-1000	putative WRKY DNA-binding protein
SC-CISP 1944	*9631_m05944	GCATCAGCTAGTGCAGTAGCATTTGGTTTGGGTC	TGCTTCTTCCATTGACTGGACAACRTCCTTGAGC	62/1500-2400	putative multiple inositol polyphosphate phosphatase
SC-CISP 1945	*9631_m06077	CTTCCTTCYAGTGGGGTTCATTCWAAYGGGTTCTC	TCTTTGCCCCRAGTCCAGAAGGAAATACTCTTGGG	62/1500-2400	putative 5'-phosphoribosyl-5-aminoimidazole synthetase
SC-CISP 1946	9631_m06262	AAGCGYGTGCTGCTCACCGCCGCCGG	ACTCATCTTCRCTTATAYTGAGRCA	62/1500-2400	putative reductase
SC-CISP 1947	*9632_m00024	GARTGATGAAGATGTWCTYTGGGWACC	GCTATCTCTYTCTCTTYYCTTGTCCA	62/1500-2400	phosphoglycerate mutase family, putative
SC-CISP 1948	*9632_m00062	ATCGACGCCTCMCTCACCCTCATCCGCGAGCGCGC	TGGCYTCCCTTATSCGDGGAGGAGCAAATGCAGG	62/1500-2400	Arginase family
SC-CISP 1949	9632_m01354	CGSAACAGGTACTGGATCCTCCG	CGGSGCCAGCCCRAACTCCGGCTTCGTGCCG	62/1500-2400	phosphoglycerate mutase family
SC-CISP 1950	9632_m03051	TGCTGAAGGTGCACATGCAYTGYGAGGCCTG	GCTTGCCGGTGCGCTTGTRCACGTACTCRGCCAGC	62/1500-2400	Heavy-metal-associated domain, putative
SC-CISP 1951	*9632_m03568	GGAAACGARCTTGGTCTTTTYGC	CCACCYTGTCCCARATCTGGAGTATGTGACAG	62/200-1000	Protein phosphatase 2C
SC-CISP 1952	9632_m03759	CGCGTCAAGGAGAAGCTYAGGGAGCTCATGGGCG	CTTCKAAGRGGAACTGYTTCTGATTG	62/200-1000	Similar to 13339-10119
SC-CISP 1953	*9632_m03882	GCGCGCCAAGCCCGTGCGCACGGC	TGAGCTGATCTATCCTGCTYCKGGCYTGCACA	62/200-1000	histone acetyltransferase, ELP3 family
SC-CISP 1954	*9632_m03996	GARCTTGAGGYAGATGTTAGAGA	CTTCCRTTCATCTTCTCTAYGCATTTG	62/200-1000	RNA recognition motif. (a.k.a. RRM, RBD, or RNP domain), putative
SC-CISP 1955	9632_m04505	GAGATGAAGGTRCGHGAYTATGAAC	AGGCAGCTTYTCAATGMWGTGCTCGAATATCATCC	62/200-1000	Similar to 56300-57889
SC-CISP 1956	9632_m05130	CCAAGCATYGCTGATTTGGAGCG	ACAGAARCARCCACTGCAGCATAGG	62/200-1000	Similar to BT003022 At2g02170/F5O4.6
SC-CISP 1957	*9632_m05460	TGGACGCCTTCGCGCTCCCCGTCGAGGGCACCGAG	GCAGAAACAGTCCTTGTRGGGTCTATCACAACAGC	62/200-700	JUN-activation-domain-binding protein homolog - rice
SC-CISP 1958	9632_m05613	TGTGCGCGTCTTCGACGAGCTCACCGAGCGGC	GAGCCATACCTTCTCCCAACAATGTCAGC	62/200-700	phosphatidate cytidylyltransferase
SC-CISP 1959	*9632_m05726	CGGGAAGCTGGAGGTSCTSCTCGTCTC	GTGAAGGTGAGWGCRABCTTGATCTC	62/200-700	C2 domain, putative
SC-CISP 1960	*9632_m05817	TGGAAGGAGMGGGAARCTGCTG	GCMGCCTCYTGCACTCTTTTGTTAGTATCC	62/200-700	ribosomal protein S17, putative
SC-CISP 1961	*9632_m05823	GCAGCTGCCGGCTGACGACAGCGT	TCGAGGTCGGCGAYCHTGGCGCCGG	62/700	tubulin folding cofactor B
SC-CISP 1962	*9633_m00466	CCATGAAAGGCAGCCGGCTACARGATGC	GCCCWGTTGMTGCAAGTGCATTC	62/700	expressed protein
SC-CISP 1963	*9633_m00554	TGTTCATCCAGACGCAGTCGACSCCVAACCCGCAG	TGAATTGCKGTGTCCATAGMAGCTGC	62/700	NifU-like domain, putative
SC-CISP 1964	9633_m01449	CRGCGGTCRGAGGTGTTYYACGTCG	CCTCCTTTAAACYTGCAAATTCAKTTTCAAG	62/200-700	Similar to protein F15k9.21 [imported] - Arabidopsis thaliana
SC-CISP 1965	*9633_m02651	TGATGAGAAGCTCTGYTATCAGATWCTGCATGAG	TTCTTTACTATCTGGACSACATCCTC	62/200-700	developmentally-regulated GTP binding protein 1-like protein
SC-CISP 1966	9633_m02652	GGAGATAGGYTGSGCMCAGAGGCTTGC	TGAACAAAAATRCWGCATACCACCCAAA	62/200-700	Similar to At2g36305
SC-CISP 1967	*9633_m02980	AGCACTGAAGAATGATYTGAAGYTACATCCTATG	CCAGTCCAWGGATTYTGYGTCTTCCA	62/200-700	glycosyl hydrolase
SC-CISP 1968	*9633_m03035	AGCTYTATGCAGARCGCATYTTCAAG	CACTTTSAGCCTGAAGTCCAGA	62/600	Cyclin, N-terminal domain, putative
SC-CISP 1969	*9633_m03036	AAGAGGYTAGAGGAGAAGATAAATGG	GCAGCATCCATSGGAGARAGTGCTGCWGCTTTG	62/200-1000	hypothetical protein
SC-CISP 1970	*9633_m03558	GTTGCAAAAATWACATGCAAGYCAGAAT	CCCTTTCCTTTTCCCTTSCCCTTCTTCGC	62/200-1000	peptidyl-prolyl cis-trans isomerase, FKBP-type, putative
SC-CISP 1971	9633_m03759	GGCGCSGCCTACGAGGAGSAGCGC	CAAAAGCAGCTGGAYACATGTGA	62/200-1000	B3 DNA binding domain, putative
SC-CISP 1972	9634_m00410	TCCTGCAAGAAGAGGATATACCCTCGAGTTG	ACCAGCAAGACARCTCCACATKCGAGGCAC	62/200-1000	Similar to AT5g20070/F28I16_220
SC-CISP 1973	*9634_m01016	CCTTCTGGYTATGGAAATTAYACTCATCCAGCTGG	GCCTGGGAAYTGYGCATGRGAGGATTGAGCTGTAG	62/200-1000	Similar to gb protein
SC-CISP 1974	*9634_m01905	CTGCACTTGATWCGTGAGCTGTATGAGAC	GCAGCWGCYTCAAGTTTTGCTTGRCGC	62/200-1000	zinc finger protein, putative
SC-CISP 1975	9634_m04633	GTCCAGYTGACAGAAGARGGCCAGCTAAACAAGCC	CCACGGTAAATTGARCCCCTAC	62/600	metal ATPase, putative
SC-CISP 1976	9634_m04945	TGGCCTTCACCTGCAAYGTSTGCGGGCAGCG	AGCAYTTCATCTCRTGRAACAGGTTCAGG	62/600	DNL zinc finger, putative
SC-CISP 1977	*9635_m00829	TGACTTMTGATGATGCACCKCGTGC	GGCATCTCATCYTCRCCTAAAGC	62/600	Ku70/Ku80 C-terminal arm, putative
SC-CISP 1978	*9635_m03013	TCTACAGTAAGCAAAGCAAGTCCATYAGAGGAGC	CACCATCCTTYCCTTCTTCYTTCAAGCGRCGTAGA	62/200-700	Ubiquinol-cytochrome C chaperone, putative
SC-CISP 1979	*9635_m04823	ATGTGATAAATGGMASGAARTGGTGGACCAGTGG	ACCATCARATYCATGCCACGTTCTGCTGCC	62/200-700	Similar to acetyl-coA dehydrogenase, putative
SC-CISP 1980	9636_m00067	TGCGGGGCGGSACGSTGCAGATCAACTGGCACG	AGGATCCCAYGCCACVCCYTGAACATAATGC	62/200-700	AT5g64630/MUB3_15
SC-CISP 1981	9636_m00253	TGGGAATGCTGCATCTGAMGAACCAATCCCTCG	GCAGCYTCCTTGCGGGCCAT	62/200-700	step II splicing factor, putative
SC-CISP 1982	*9636_m00752	GCAATGATGCGTTATGTGAGCGAACCACATGC	TGGACATCATGCTGTAAATACGAACACARGCACGC	62/200-700	Similar to protein T12C24.2 [imported] - Arabidopsis thaliana
SC-CISP 1983	*9636_m01458	CGGCAAGGTGTTCGACTGGTCSCTCAAGGCCAAG	CTTCACMTCTGGATCATCMCCCATSACA	62/200-700	AL049480 putative protein
SC-CISP 1984(CISP_SC-208)	*9636_m02931	ACWGTKCCAGGAACCAAGAAACTG	CTCTGCATRAAGATYGAYTTCTCCAG	62/200-700	AF132115 cytochrome b-561
SC-CISP 1985(CISP_SC-209)	*9636_m03729	GTTTGATCCDGCACTKAGAGARAGACACAT	ACACATCGCTCHGAYAGTTGATCAAG	62/200-1000	phosphoglycerate mutase-like protein
SC-CISP 1986(CISP_SC-210)	*9636_m03805	CGGGGCGGCCATYGTGCTGGCCTTCCCGCACGAG	GCTTCYTTAGCTTTHGCYGCCTCCTCA	62/200-1000	AY063114 putative 2-nitropropane dioxygenase
SC-CISP 1987(CISP_SC-211)	*9636_m04092	TCGGTTGTTGACWGCGCTGCGTGATGCGGAGC	TTGTTTTCAGCTATCTCTGCTTCT	62/200-1000	UvrB/uvrC motif, putative
SC-CISP 1988	*9636_m04530	CATGCTGAAGCAGCACAAGTGCAGGGTCTAGG	TCATGCCTCCTCTTSTGCTTGTCTTTGCGGTG	62/200-1000	Similar to At3g52220
SC-CISP 1989(CISP_SC-212)	*9636_m04535	TGCTSTTCGACCAGGCCACCTACGACAAGYTGCTC	GCCCTGGTGWAKATCTGCTGGCT	62/200-1000	S25 ribosomal protein, putative
SC-CISP 1990(CISP_SC-213)	*9637_m00337	CGYTGGAAACTTSTATGCAGCAT	TGGACGYTCAGTMGATGGTTGTCTGTGCTTCTTGC	62/200-1000	trithorax protein 1, putative
SC-CISP 1991(CISP_SC-214)	*9637_m00546	AATGGAGGCAAGCATWTTAACACATTTAATGCCAC	ATGTCTCGCATKGGAATCCCA	62/200-1000	exonuclease RRP41 [imported] - Arabidopsis thaliana
SC-CISP 1992(CISP_SC-215)	*9637_m00836	TGGCSRCGCGGAAGCTCTACG	GTGCTCATCGTGACAAACCC	62/450-1300	plastid-specific ribosomal protein 2 precursor
SC-CISP 1993(CISP_SC-216)	*9637_m01315	TGCACTCTACAAGCYTGTCAAC	CAATTTTGTCACCCAATCCATTGTCCAGG	62/450-1300	apospory-associated protein C-like protein
SC-CISP 1994(CISP_SC-217)	*9637_m01882	CGTACCTGAGCATGGGYGAGGCGCACCGCCG	TCGCCTCCATYGCCCAMGGMGTCTCCCAG	62/450-1300	PCI domain, putative
SC-CISP 1995(CISP_SC-218)	*9637_m02301	GAAGCAGCACTTCGAGGAGGCCG	TCAAGATGCTCMCGGGCCCT	62/450-1300	Similar to ABI3-interacting protein 2
SC-CISP 1996(CISP_SC-219)	*9637_m02802	GCGTTCTCCGCGCTACTTCTCGTCCTCCTGCCGCG	TGTACACSACCTCGCCRTGCT	62/1500-2400	149495 putative iojap protein
SC-CISP 1997(CISP_SC-220)	*9637_m02876	CTGCYACTCTTGGAATTAARCTTCCATTTCTKGC	GGCAGCTCCTCYTCTGAGTAGAGGCG	62/1500-2400	AY113056 AT3g12300/F28J15_117
SC-CISP 1998(CISP_SC-221)	*9637_m02940	CTCCTCCCTCCCGCGSTGCTCMTCCTCCGC	TGCAGCGACGAVGAGACGCTGGTCATGTTGCAGAG	62/1500-2400	glyoxalase II
[truncated: 1,427 more rows]
