# Supplementary material for: Exploiting EST databases for the development and characterisation of 3425 gene-tagged CISP markers in biofuel crop sugarcane and their transferability in cereals and orphan tropical grasses
Source: BMC Res Notes. 2013 Feb 4;6:47. doi: 10.1186/1756-0500-6-47 (PMC3598963; doi:10.1186/1756-0500-6-47)
Supplement: Additional file 4 — Sequence comparison (intron divergence) of the amplified products obtained with CISP_SC-41 marker using four species of Saccharum and five commercial varieties of sugarcane. [file 1756-0500-6-47-S4.txt]

Additional file 4: Sequence comparison (ClustalW) of amplified prodcuts obtained with CISP_SC-41 using five commercial varieties of sugarcane and four species of Saccharum. (A) All nine accesions used for comparison, (B) when four species of Saccharum and one commercial variety (CoLk94184) of sugarcane and (C) when five varieties of sugarcane and S. officinarum are used. The level of sequence similarieties (*) varied among these.

(A)

S.spp.hybrids_cv_CoS767         ----TTGCGGAAAACCGGAGGGACAAAACATCGCACTAA-ACCTAT-CTG
S.spp.hybrids_cv_CoSe92423      --GCTTTTGGAAAAAAGGTGAAAACAAACTTCGCAATCA-ACAAGGACAG
S.spp.hybrids_cv_CoJ64          ---TTTATGGAAAAAAAGTGCACAAAAACAGCGTACAAATATATAGCGG-
S.barberi                       -----AGTGGAAAGAAGATGGCAAAAAACATCG-ACTAATCT-TGGTG--
S.officinarm                    ----TCGTC-AAAACCGGTGCACCAACACATCGCACTAA-ACATAGCA--
S.spp.hybrids_cv_CoLk94184      ----CTTTTGCAAAATGATGGACAAAAACATGCTGCTTCAACAAAAAGGG
S.sinense                       -----TTTGGGGAACCAACTTTGGAAAACAACATGGACAACAACATTTGG
S.spontaneum                    ----TATGGGGGACCCGGGGAGAAAAAACCGCGCAACAA-ACATGGGCGG
S.spp.hybrids_cv_BO91           CAACTACCAGCTCGTCAACGCGAAAACAACTTGCGCAAACATCATGGTGG
                                                         * *                      

S.spp.hybrids_cv_CoS767         TTCA-GTCCGGGTA-ACTAGAGACCGATTAAAAAAAGA-AACGGCGAGGC
S.spp.hybrids_cv_CoSe92423      CTCATGCCAGGGTA-ACTAGAGACTGAATAAAGA--GA-AACGGCGCGGC
S.spp.hybrids_cv_CoJ64          CTTTTCGCCGGGTAAGCTAGTGGTTGAATAGAATGCGACAACGGCGAGGC
S.barberi                       TTCATCGCCGGGTA-GTTAG-ATTTGACTTAAAAACGA-AACGGCGAGGC
S.officinarm                    GTTATCTCGGGGTA-GTTAGAGGTTGAAAAAAGGGAGG-GAAGGCGCG-C
S.spp.hybrids_cv_CoLk94184      TTTTTTGGTGGGTAAGCTTTTTTTTTGAAAAAAACCTA-CGCGGCGCGGC
S.sinense                       TTTATCGC-GGGTA-GCTAG--CTCTGATTCCAGGAGA-AACGGCGAGGC
S.spontaneum                    TTATTTGTCGGGTA-GTTATATGTTGAAAAAGGGAAGG--ACGG-GAGGA
S.spp.hybrids_cv_BO91           TTTTTCGC-GGGTA-GCTAT---TGTGACAAAGAGGGA--ACGGCGCGGC
                                 *       *****   *                        ** * *  

S.spp.hybrids_cv_CoS767         GGC-CGTGTGGTGAGGCGTC-CCTTTATATCTCTTTGAAGTTGTACTACA
S.spp.hybrids_cv_CoSe92423      GTG-CATGTGGGGATGCGCT-TTTCTCTAACTATTTGAT-TAGTCCTTCT
S.spp.hybrids_cv_CoJ64          GGC-CGCGGGGTGATCTGTCTGATCTCTCTCTCTTAGAATTACTCCTACT
S.barberi                       GGCGCGCGGGGTGATCCGTCCATTCTCTCTCTCTTACAATTACTACTACT
S.officinarm                    GGT-CGAGGGGTGATGTGTA-AATTTATATCTCTGAGA-TTACTAGTACT
S.spp.hybrids_cv_CoLk94184      GGCTCGCGTGGTGTTGTGTA-AAAAGGTCTATCTGAGAGTT-CTGGGACT
S.sinense                       GGCGCGGGGGGTGCTGTGTCTATTCTTTCTCTCTGTTAGTTACTCCTACT
S.spontaneum                    GGCGCGGGGGGTG-TGTGGAGAAAATGTGTCTGTGTGGTTG--TAGGAGA
S.spp.hybrids_cv_BO91           GAG--CTGTGGAGATGCGCC-CGTTTCTTTCTCTTTGGGTTAGTACTCCT
                                *      * ** *    *         *   * *         *      

S.spp.hybrids_cv_CoS767         TCTACTCCGCGGCCCCCTTGGAGAAT-CCCAGCGGTTAAAGGTGCCGGGA
S.spp.hybrids_cv_CoSe92423      TCGTCCTGGGGGGCCTGTGGGAGACG-CCGGAGGGAAGAAGGTGCCGAGG
S.spp.hybrids_cv_CoJ64          TCTAGTTCGACGGCTTGTTGCAGGACACGGTGCCGGAAAACTTCCAGCGG
S.barberi                       TCAAGTTCGACGGCCTGGTGGAGAACACCGTGCCGGAGAACTTCC-GCGG
S.officinarm                    TCAGGTTCGACCCCCTGGGCCTGACCACTGTGTCTGATAACTTCTAG-GG
S.spp.hybrids_cv_CoLk94184      TCAGGTTCGACGCCCTGGACCTGGCTACGGTGCCCGAGAACTTCGAGCGG
S.sinense                       TCAGGTTGAAGGCCTTGTGCCTAAACACCGTGCCGGAGTACTTCG-ACCA
S.spontaneum                    TATAGTTCGCCGCCTCGGTGGAGTCTACCGTGCCGTAGAATCCCGCCTTT
S.spp.hybrids_cv_BO91           CCAAGTCCGGGGCCTCTTTGGAGAAAATTTGGTATTTCTACTTCGAGAGG
                                             *                         *          

S.spp.hybrids_cv_CoS767         GGCTATTTCTTCTTCGGGTGGCTCTTCTCCATGGTTATGTGGTCCTCCAA
S.spp.hybrids_cv_CoSe92423      GGGTACTTCTTCTTCTCGGGGTCCTTCTCCATGGTGCTTTGGTGCTCCTT
S.spp.hybrids_cv_CoJ64          TTCTACTTCTTCTTCTCGTGCTCCTGCCGGTGGT--GTTGTG-GTGCGTG
S.barberi                       GGCTACTTCTTCTTGGTGTGCCTCTGCCCGTGGG--ATGTTG-GCCTCCC
S.officinarm                    GTTCATGGTTTCGAGGTGTACTACTGCCGGTGGGCCATGCTG-GC-TGCC
S.spp.hybrids_cv_CoLk94184      TTCTTGGAGTTCTTGGTGTGCTCCTGCCGGTGGGG-ATGCTG-GCCGTGC
S.sinense                       TTGTTCTTCTTCTTGGTGTGGTTCTGCCGGTGGGG-ATGTGGTGCTCCGC
S.spontaneum                    TTCAAAAAATTCTTGGGGTGGTCCTGCCCGAGGGGGCTGTGGTGCTCCGC
S.spp.hybrids_cv_BO91           TCTTACTTCTTCTTCTTGTGCCTCTTCCGGTAGCGTATGTTA-GCTGCCT
                                         ***     *     ** *     *    *            

S.spp.hybrids_cv_CoS767         AAACGATATGACCACCACATGCACCGGGAGGAGGGTCGGGGGCGAGCGCG
S.spp.hybrids_cv_CoSe92423      CGACAG-ATGTTGCGTAC-TGGATCAGGAGGGTGGTCGACGGCGACCGCG
S.spp.hybrids_cv_CoJ64          CGGGGATCTGGGTGCCGGAGGCTCTGGGAGGAGGGGCGTGGGCGAAG-CG
S.barberi                       CGGGGATCTGTGTGCCGGATGCTCTGGGTGT-GGGGAGTGGGTGAAGGCG
S.officinarm                    CGGGGATCCTGGTGCCGGAGGCTCTGGGCCG-GGGCCGTGGGTGAAGGCG
S.spp.hybrids_cv_CoLk94184      CGGGGATCTGGGCGCCAGATGCTCTGGGAGGGGGGTCGTGGGCGAAGGCG
S.sinense                       CGGGGAGATGGGTAC-AACTCCATCGGGAGGGTGGTCGGCGGTGAACGCG
S.spontaneum                    GAAGGAGATGGGCG--GACTCGTCTGGGGGTGGGGTCGTGTGTGAGG-CG
S.spp.hybrids_cv_BO91           CAGCTATATAGGTGAATATATCTCTGTCAGTGTGGTTGGGTGTGCCCCCG
                                                                 **  *   * *    **

S.spp.hybrids_cv_CoS767         GCGGCATGGGGTTGCCGAGGTACGCCGCCCGCCCGGCGGGGGCGGCCCCC
S.spp.hybrids_cv_CoSe92423      ACGGCGCCGGGCTGCCGAGGTACGTCGCCCGCCCGGGGGGGGCGGCCGCC
S.spp.hybrids_cv_CoJ64          CCGGCGTGGGGTGGCGTCCGCGGCGCGCCGGCCCGGGGGGGGGGGCCCCC
S.barberi                       CAGGCGTGGGGGGGCGTCGCTGGCGGGCCTGCCCCGGGGCTGGGGCCCCC
S.officinarm                    CCGGCGCGGGCGGCCGTCCCCAGCGGGCCCGCGCCGTACCTGGGGCACCC
S.spp.hybrids_cv_CoLk94184      CCGGCGCGGGCTTGCGTCCGT-GCGTCGCCGCCCCGCGGCGGGGGCCCCC
S.sinense                       CCGGCGCCGGGTTGCGGCCGT--CCTCGCCGCCCCCGGGGGGCGCCCCCC
S.spontaneum                    ACGGCGCGGGGTTGCCTTTCCTCGTCCTCCGCGCGCCGGGTACGCCCCAC
S.spp.hybrids_cv_BO91           CCTTCGCCCGTTTATTTATTAATAAGAAAAAACTAGTTGGAGATAACGTC
                                    *    *                                       *

S.spp.hybrids_cv_CoS767         GGCTCCTGCTCTTTCACCCAGTTGCGGAGGCACGAAGCCTCCGGCACCAA
S.spp.hybrids_cv_CoSe92423      TTGTCCGGCGCCTTCACCCTGTTGCCCAGGCCCATAGCCGCCGGCGGCAT
S.spp.hybrids_cv_CoJ64          GGCTCCGGGGGCTTCGCTTCCTACCCTCCGGGTGATCGCGTTCGTGGCAA
S.barberi                       GGCGCCGGGGGGTTCACTGCCGACCCTCCGGCCGATCCCGCTCGTGGCAA
S.officinarm                    GGTGCCTGGGCGTTCGCTGCCTACCATCCGGGCGAT-GAGTTCGTGCCAT
S.spp.hybrids_cv_CoLk94184      GGCGCCGGCGGGCTCCCT-CCGTCCCCAGGGGTTATGCCGTTGGCAGCAG
S.sinense                       CTTTCCTGCTCCTTCCCTTCGGTCCCCAGGGCAGGTTCCGTTGGCGGCAT
S.spontaneum                    CTCCCCTGCGCCTTCTCTTTGGTCCCCACTCCCGTTTTATTTTTTGTTTT
S.spp.hybrids_cv_BO91           -TCTCTTGCTCCTACTCT-TTTTGTCCATGTATTCAGGCTGCCGTAACA-
                                    *  *      * *                                 

S.spp.hybrids_cv_CoS767         GATCCGCGGCACGGCCA-CCAGCCCCAGGGGTAGTGGTCCTCCTCCTCCT
S.spp.hybrids_cv_CoSe92423      GATCCGCGGGACAGCCAACCAGGCCCACGGGTAGTGGTACTCCTAATACT
S.spp.hybrids_cv_CoJ64          GCGCCCCGGCGCGGCCACAGCGCCCCATGGGTTGTGATACTCCTAATTCT
S.barberi                       TATCGTTCGCACAGCCCCCACGCACCATGGGTAAAGACCCACCGAAGACT
S.officinarm                    TCGCGTTCGCGGAGCACCATTGCCCCATGGATAATGACCCCGAGAATAAT
S.spp.hybrids_cv_CoLk94184      AC-CGTTGGGGGAGGCCCAGCGCCCCACGGGTAAGGATCTTCCTCCTTCT
S.sinense                       GATCGTTGGGGGATCCAC-GCCCCCCACCGAAAATGACCCTCCTAATACT
S.spontaneum                    TATCGTCCTCTCGCCCTC-ACTTCCCACCGGGTAAGGTCCTCCTTCTTCT
S.spp.hybrids_cv_BO91           --------------------------------------------------
                                                                                  

S.spp.hybrids_cv_CoS767         CCT-GCCCCGGTAGATGTCCTGCGGCTCTGTGATGAGGCCGGGGGGGCCA
S.spp.hybrids_cv_CoSe92423      CCTTGACCCGGTCGAAGTCCT-TGGCTCTGTGCGAGGCCCGGGGGGTCTA
S.spp.hybrids_cv_CoJ64          CCTTGCCCCGGTCGCGCCTCTTCGGCGCTGTGATTCTCCCCGGGGCGTCC
S.barberi                       CCGTACCCCGGCGGCGCCCTC----CGCCAGGTCAGCTGCAGGGCCCCCT
S.officinarm                    AAGTACCCCGGCGGCGCTTCCGACCCTCTGGGATTCTCCCGGACCCCGTC
S.spp.hybrids_cv_CoLk94184      CCTTGCCCCGGTGGCGGTTCGG-GGCGCTTCGCGAGGCCCGGGGGGTCGA
S.sinense                       CCTTGCCCCGGTGGTGCTTCTGGGGCGCTGTGGCTAGGCCGGGGGCGTGC
S.spontaneum                    CAGTCCCCCGGCGGCAGTTCTGGGGTTCCGGGGCGATCCCGAGACCGCCA
S.spp.hybrids_cv_BO91           --------------------------------------------------
                                                                                  

S.spp.hybrids_cv_CoS767         AAAAGATATCCTTATAATCTTAAAAAGAAAAAACAAAGCCCCCTCTCGTG
S.spp.hybrids_cv_CoSe92423      AAAAAATATAGTTGTAATC-------------------------------
S.spp.hybrids_cv_CoJ64          CAAGTTAATGACTACAAGCTCAAGGAGATCAAAAACGGCCGCCTCCCCCT
S.barberi                       CAAGTAAATG-CTACAATCTCAAGGAAATCAAAAAAGGCCGCCTCCCC-T
S.officinarm                    AAAATAGAGGAATACAATCTCAAGGAAATCAAAAACGGCCGCCTCCCCCT
S.spp.hybrids_cv_CoLk94184      AAAATAGATGATTATAATCTCAAAGAAATCAAAAAAGGCCGACTCTCC-T
S.sinense                       AAGAGCAAGCATTATAATCTCAAGAAAAACATAAAAGACCGACTTCGCCT
S.spontaneum                    AACAGATATCATTGTAATC-------------------------------
S.spp.hybrids_cv_BO91           --------------------------------------------------
                                                                                  

S.spp.hybrids_cv_CoS767         CCCCCGCG------------------------------------------
S.spp.hybrids_cv_CoSe92423      --------------------------------------------------
S.spp.hybrids_cv_CoJ64          GCCGGCGCCCCTCCGTTTTTGCGTGCAGAATTAGGCGTACTCTGGC-ACC
S.barberi                       GCTGGCGTGCCTCCGTTTTTGTGTGCAGCATCCGGCGTACCCTTGC-TG-
S.officinarm                    GCCGGCGTTCCTCCGTTTCTGTGTGCAGCATTCGTCGTATCCGGCT-CCG
S.spp.hybrids_cv_CoLk94184      GCTGGCGTTCCTCCGCTTTTGTTTAAAGAATTAGCCGTTCCCTTGCACCG
S.sinense                       GCTGGCGTCTCTCTGTTTTTGGTAGCATCATTCGCCGTACTCTGCC--CG
S.spontaneum                    --------------------------------------------------
S.spp.hybrids_cv_BO91           --------------------------------------------------
                                                                                  

S.spp.hybrids_cv_CoS767         --------------------------------------------------
S.spp.hybrids_cv_CoSe92423      --------------------------------------------------
S.spp.hybrids_cv_CoJ64          GGGAGCTGCAGTACCTCGGCATCCGCCTCGCCGGCCCGT-----------
S.barberi                       --------------------------------------------------
S.officinarm                    GCCCGCTGGAGAACCTCGGCACCCACCTCGCCTACCCGC-----------
S.spp.hybrids_cv_CoLk94184      GACCGGAGGTGACGCGGGGCAGACGACTCTGCGTCCCGTGGAACAACTAG
S.sinense                       GCGCGCTGGATTACCTGGCCAGCCGCCTTGGCGACACGTGGATCCCCAGG
S.spontaneum                    --------------------------------------------------
S.spp.hybrids_cv_BO91           --------------------------------------------------
                                                                                  

S.spp.hybrids_cv_CoS767         --------------------------
S.spp.hybrids_cv_CoSe92423      --------------------------
S.spp.hybrids_cv_CoJ64          --------------------------
S.barberi                       --------------------------
S.officinarm                    --------------------------
S.spp.hybrids_cv_CoLk94184      GTTGACGACATCATT-----------
S.sinense                       ATTGTTAGCTCTTTCTTTGGTGTTGT
S.spontaneum                    --------------------------
S.spp.hybrids_cv_BO91           --------------------------


(B)


S.barberi                       -AGTGGAAAGAAGATGGCAAAAAACATCG-ACT---AATCTTGGTGTTCA
S.officinarm                    TCGTCAAAACCGG-TGCACCAACACATCGCACT---AAACATAGCAGTTA
S.spp.hybrids_cv_CoLk94184      CTTTTGCAAAATGATGGACAAAAACATGCTGCTTCAACAAAAAGGGTTTT
S.sinense                       -TTTGGGGAACCAACTTTGGAAAACAACATGGACAACAACATTTGGTTTA
S.spontaneum                    TATGGGGGACCCGGGGAGAAAAAACCGCGCAAC-AAACATGGGCGGTTAT
                                        *           ** **                      *  

S.barberi                       TCGCCGGGTA-GTTAGAT-TTGACTTAAAAACGAAACGGCGAGGCGGCGC
S.officinarm                    TCTCGGGGTA-GTTAGAGGTTGAAAAAAGGGAGGGAAGGCGCG-CGGT-C
S.spp.hybrids_cv_CoLk94184      TTGGTGGGTAAGCTTTTTTTTTGAAAAAAACCTACGCGGCGCGGCGGCTC
S.sinense                       TCGC-GGGTA-GCTAGC--TCTGATTCCAGGAGAAACGGCGAGGCGGCGC
S.spontaneum                    TTGTCGGGTA-GTTATATGTTGAAA-AAGGGAAGGACGG-GAGGAGGCGC
                                *    ***** * *     *                 ** * *  **  *

S.barberi                       GCGGGGTGATCCGTCCATTCTCTCTCTCTTACAATTACTACTACTTCAAG
S.officinarm                    GAGGGGTGATGTGTAAATT-TATATCTCTGA-GATTACTAGTACTTCAGG
S.spp.hybrids_cv_CoLk94184      GCGTGGTGTTGTGTAAAAA-GGTCTATCTGA-GAGTTCTGGGACTTCAGG
S.sinense                       GGGGGGTGCTGTGTCTATTCTTTCTCTCTGTTAGTTACTCCTACTTCAGG
S.spontaneum                    GGGGGGTG-TGTGGAGAAAATGTGTCTGTGT--GGTTGTAGGAGATATAG
                                * * **** *  *   *     * * * *      *  *   *  *   *

S.barberi                       TTCGACGGCCTGGTGGAGAACACCGTGCCGGAGAACTTCCGCGGGGCTAC
S.officinarm                    TTCGACCCCCTGGGCCTGACCACTGTGTCTGATAACTTCTAGGGGTTCAT
S.spp.hybrids_cv_CoLk94184      TTCGACGCCCTGGACCTGGCTACGGTGCCCGAGAACTTCGAGCGGTTCTT
S.sinense                       TTGAAGGCCTTGTGCCTAAACACCGTGCCGGAGTACTTCGACCATTGTTC
S.spontaneum                    TTCGCCGCCTCGGTGGAGTCTACCGTGCCGTAGAATCCCGCCTTTTTCAA
                                **      *  *         ** *** *  *  *   *           

S.barberi                       TTC-TTCTTGGTGTGCCTCTGCCCGTGGG--ATGTTG-GCCTCCCCGGGG
S.officinarm                    GGT-TTCGAGGTGTACTACTGCCGGTGGGCCATGCTG-GC-TGCCCGGGG
S.spp.hybrids_cv_CoLk94184      GGAGTTCTTGGTGTGCTCCTGCCGGTGGGG-ATGCTG-GCCGTGCCGGGG
S.sinense                       TTC-TTCTTGGTGTGGTTCTGCCGGTGGGG-ATGTGGTGCTCCGCCGGGG
S.spontaneum                    AAAATTCTTGGGGTGGTCCTGCCCGAGGGGGCTGTGGTGCTCCGCGAAGG
                                    ***  ** **    ***** * ***   **  * **    *   **

S.barberi                       ATCTGTGTGCCGGATGCTCTGGGTGTGGGG-AGTGGGTGAAGGCGCAGGC
S.officinarm                    ATCCTGGTGCCGGAGGCTCTGGGCCGGGGC-CGTGGGTGAAGGCGCCGGC
S.spp.hybrids_cv_CoLk94184      ATCTGGGCGCCAGATGCTCTGGGAGGGGGGTCGTGGGCGAAGGCGCCGGC
S.sinense                       AGATGGGTAC-AACTCCATCGGGAGGGTGGTCGGCGGTGAACGCGCCGGC
S.spontaneum                    AGATGGGCG--GACTCGTCTGGGGGTGGGGTCGTGTGTGA-GGCGACGGC
                                *     *             ***   * *   *   * **  ***  ***

S.barberi                       GTGGGGGGGCGTCGCTGGCGGGCCTGCCCCGGGGCTGGGGCCCCCGGCGC
S.officinarm                    GCGGGCGGCCGTCCCCAGCGGGCCCGCGCCGTACCTGGGGCACCCGGTGC
S.spp.hybrids_cv_CoLk94184      GCGGGCTTGCGTCCGT-GCGTCGCCGCCCCGCGGCGGGGGCCCCCGGCGC
S.sinense                       GCCGGGTTGCGGCCGT--CCTCGCCGCCCCCGGGGGGCGCCCCCCCTTTC
S.spontaneum                    GCGGGGTTGCCTTTCCTCGTCCTCCGCGCGCCGGGTACGCCCCACCTCCC
                                *  **    *             * ** *         * * * *    *

S.barberi                       CGGGGGGTTCACTGCCGACCCTCCGGCCGATCCCGCTCGTGGCAATATCG
S.officinarm                    CTGGGCGTTCGCTGCCTACCATCCGGGCGATGA-GTTCGTGCCATTCGCG
S.spp.hybrids_cv_CoLk94184      CGGCGGGCTCCCT-CCGTCCCCAGGGGTTATGCCGTTGGCAGCAG-ACCG
S.sinense                       CTGCTCCTTCCCTTCGGTCCCCAGGGCAGGTTCCGTTGGCGGCATGATCG
S.spontaneum                    CTGCGCCTTCTCTTTGGTCCCCACTCCCGTTTTATTTTTTGTTTTTATCG
                                * *     ** **     **          *     *           **

S.barberi                       TTCGCACAGCCCCCACGCACCATGGGTAAAGACCCACCGAAGACTCCGTA
S.officinarm                    TTCGCGGAGCACCATTGCCCCATGGATAATGACCCCGAGAATAATAAGTA
S.spp.hybrids_cv_CoLk94184      TTGGGGGAGGCCCAGCGCCCCACGGGTAAGGATCTTCCTCCTTCTCCTTG
S.sinense                       TTGGGGGATCCACGCC-CCCCACCGAAAATGACCCTCCTAATACTCCTTG
S.spontaneum                    TCCTCTCGCCCTCACT-TCCCACCGGGTAAGGTCCTCCTTCTTCTCAGTC
                                *           *      ***  *   * *  *          *   * 

S.barberi                       CCCCGGCGGCGCCCTCCGCCAGGTCAG---CTGCAGGGCCCCCTCAAG-T
S.officinarm                    CCCCGGCGGCGCTTCCGACCCTCTGGGATTCTCCCGGACCCCGTCAAAAT
S.spp.hybrids_cv_CoLk94184      CCCCGGTGGCGGTTCGGGGCGCTTCGCGAGGCCCGGGGGGTCGAAAAA-T
S.sinense                       CCCCGGTGGTGCTTCTGGGGCGCTGTGGCTAGGCCGGGGGCGTGCAAGAG
S.spontaneum                    CCCCGGCGGCAGTTCTGGGGTTCCGGGGCGATCCCGAGACCGCCAAACAG
                                ****** **                        * *         **   

S.barberi                       AAATGC-TACAATCTCAAGGAAATCAAAAAAGGCCGCCTCCCC-TGCTGG
S.officinarm                    AGAGGAATACAATCTCAAGGAAATCAAAAACGGCCGCCTCCCCCTGCCGG
S.spp.hybrids_cv_CoLk94184      AGATGATTATAATCTCAAAGAAATCAAAAAAGGCCGACTCTCC-TGCTGG
S.sinense                       CAAGCATTATAATCTCAAGAAAAACATAAAAGACCGACTTCGCCTGCTGG
S.spontaneum                    ATATCATTGTAATC------------------------------------
                                  *    *  ****                                    

S.barberi                       CGTGCCTCCGTTTTTGTGTGCAGCATCCGGCGTACCC---TTGCTG----
S.officinarm                    CGTTCCTCCGTTTCTGTGTGCAGCATTCGTCGTATCCG-GCTCCGGCCCG
S.spp.hybrids_cv_CoLk94184      CGTTCCTCCGCTTTTGTTTAAAGAATTAGCCGTTCCCTTGCACCGGACCG
S.sinense                       CGTCTCTCTGTTTTTGGTAGCATCATTCGCCGTACTCT--GCCCGGCGCG
S.spontaneum                    --------------------------------------------------
                                                                                  

S.barberi                       --------------------------------------------------
S.officinarm                    CTGGAGAACCTCGGCACCCACCTCGCCTACCCGC----------------
S.spp.hybrids_cv_CoLk94184      GAGGTGACGCGGGGCAGACGACTCTGCGTCCCGTGGAACAACTAGGTTGA
S.sinense                       CTGGATTACCTGGCCAGCCGCCTTGGCGACACGTGGATCCCCAGGATTGT
S.spontaneum                    --------------------------------------------------
                                                                                  

S.barberi                       ---------------------
S.officinarm                    ---------------------
S.spp.hybrids_cv_CoLk94184      CGACATCATT-----------
S.sinense                       TAGCTCTTTCTTTGGTGTTGT
S.spontaneum                    ---------------------
                                                     


(C)


S.spp.hybrids_cv_CoS767         --TTGCGGAAAACCGGA--GGGACAAAACATCGCACTAAACCTAT-CTGT
S.spp.hybrids_cv_CoSe92423      GCTTTTGGAAAAAAGGT--GAAAACAAACTTCGCAATCAACAAGGACAGC
S.officinarm                    --TCGTC-AAAACCGGT--GCACCAACACATCGCACTAA-ACATAGCAG-
S.spp.hybrids_cv_CoJ64          -TTTATGGAAAAAAAGT--GCACAAAAACAGCGTACAAATATATAGCGG-
S.spp.hybrids_cv_CoLk94184      --CTTTTGCAAAATGAT--GGACAAAAACATGCTGCTTCAACAAAAAGGG
S.spp.hybrids_cv_BO91           --CAACTACCAGCTCGTCAACGCGAAAACAACTTGCGCAAACATCATGGT
                                          *              * **                   * 

S.spp.hybrids_cv_CoS767         TCA-GT--CCGGGTAACTAGAGACCGATTAAAAAAAGAAAC-GGCGAGGC
S.spp.hybrids_cv_CoSe92423      TCATGC--CAGGGTAACTAGAGACTGAATAAAGA--GAAAC-GGCGCGGC
S.officinarm                    TTATCT--CGGGGTAGTTAGAGGTTGAAAAAAGGGAGGGAA-GGCGCG-C
S.spp.hybrids_cv_CoJ64          CTTTTCGCCGGGTAAGCTAGTGGTTGAATAGAATGCGACAACGGCGAGGC
S.spp.hybrids_cv_CoLk94184      TTTTTTGGTGGGTAAGCTTTTTTTTTGAAAAAAACCTACGC-GGCGCGGC
S.spp.hybrids_cv_BO91           GGTTTTTCGCGGGTAGCTATTG--TGACAAAGAG--GGAAC-GGCGCGGC
                                          **  *  *           *            **** * *

S.spp.hybrids_cv_CoS767         GG-CCGTGTGGTGAGGCGTC-CCTTTATATCTCTTTGAAGTTGTACTACA
S.spp.hybrids_cv_CoSe92423      GT-GCATGTGGGGATGCGCT-TTTCTCTAACTATTTGAT-TAGTCCTTCT
S.officinarm                    GG-TCGAGGGGTGATGTGTA-AATTTATATCTCTGAGA-TTACTAGTACT
S.spp.hybrids_cv_CoJ64          GG-CCGCGGGGTGATCTGTCTGATCTCTCTCTCTTAGAATTACTCCTACT
S.spp.hybrids_cv_CoLk94184      GGCTCGCGTGGTGTTGTGTA-AAAAGGTCTATCTGAGAGTT-CTGGGACT
S.spp.hybrids_cv_BO91           GA--GCTGTGGAGATGCGCC-CGTTTCTTTCTCTTTGGGTTAGTACTCCT
                                *      * ** *    *         *   * *  *   *  *    * 

S.spp.hybrids_cv_CoS767         TCTACTCCGCGGCCCCCTTGGAGAATCCCAGCGGTTAAAGGTGCCGGGAG
S.spp.hybrids_cv_CoSe92423      TCGTCCTGGGGGGCCTGTGGGAGACGCCGGAGGGAAGAAGGTGCCGAGGG
S.officinarm                    TCAGGTTCGACCCCCTGGGCCTGACCACTGTGTCTGATAACTTCTAGGGG
S.spp.hybrids_cv_CoJ64          TCTAGTTCGACGGCTTGTTGCAGGACACGGTGCCGGAAAACTTCCAGCGG
S.spp.hybrids_cv_CoLk94184      TCAGGTTCGACGCCCTGGACCTGGCTACGGTGCCCGAGAACTTCGAGCGG
S.spp.hybrids_cv_BO91           CCAAGTCCGGGGCCTCTTTGGAGAAAATTTGGTATTTCTACTTCGAGAGG
                                 *      *    *        *                  * *     *

S.spp.hybrids_cv_CoS767         GCTATTTCTTCTTCGGGTGGCTCTTCTCCATGGTTATGTGGTCCTCCA-A
S.spp.hybrids_cv_CoSe92423      GGTACTTCTTCTTCTCGGGGTCCTTCTCCATGGTGCTTTGGTGCTCCT-T
S.officinarm                    TTC-ATGGTTTCGAGGTGTACTACTGCCGGTGG-GCCATGCTGGCTGC-C
S.spp.hybrids_cv_CoJ64          TTCTACTTCTTCTTCTCGTGCTCCTGCCGGTGGTGTTGTGGTGCGTG---
S.spp.hybrids_cv_CoLk94184      TTCTTGGAGTTCTTGGTGTGCTCCTGCCGGTGGGG--ATGCTGGCCGTGC
S.spp.hybrids_cv_BO91           TCTTACTTCTTCTTCTTGTGCCTCTTCCGGTAGCG-TATGTTAGCTGCCT
                                         *              *  *  * *     ** *        

S.spp.hybrids_cv_CoS767         AAACGATATGACCACCACATGCACCGGGAGGAGGGTCGGGGGCGAGCGCG
S.spp.hybrids_cv_CoSe92423      CGACAG-ATGTTGCGTAC-TGGATCAGGAGGGTGGTCGACGGCGACCGCG
S.officinarm                    CGGGGATCCTGGTGCCGGAGGCTCTGGGCCG-GGGCCGTGGGTGAAGGCG
S.spp.hybrids_cv_CoJ64          CGGGGATCTGGGTGCCGGAGGCTCTGGGAGGAGGGGCGTGGGCGAAG-CG
S.spp.hybrids_cv_CoLk94184      CGGGGATCTGGGCGCCAGATGCTCTGGGAGGGGGGTCGTGGGCGAAGGCG
S.spp.hybrids_cv_BO91           CAGCTATATAGGTGAATATATCTCTGTCAGTGTGGTTGGGTGTGCCCCCG
                                                                 **  *   * *    **

S.spp.hybrids_cv_CoS767         GCGGCATGGGGTTGCCGAGGTACGCCGCCCGCCCGGCGGGGGCGGCCCCC
S.spp.hybrids_cv_CoSe92423      ACGGCGCCGGGCTGCCGAGGTACGTCGCCCGCCCGGGGGGGGCGGCCGCC
S.officinarm                    CCGGCGCGGGCGGCCGTCCCCAGCGGGCCCGCGCCGTACCTGGGGCACCC
S.spp.hybrids_cv_CoJ64          CCGGCGTGGGGTGGCGTCCGCGGCGCGCCGGCCCGGGGGGGGGGGCCCCC
S.spp.hybrids_cv_CoLk94184      CCGGCGCGGGCTTGCGTCCGT-GCGTCGCCGCCCCGCGGCGGGGGCCCCC
S.spp.hybrids_cv_BO91           CCTTCGCCCGTTTATTTATTAATAAGAAAAAACTAGTTGGAGATAACGTC
                                 *  *    *                         *     *       *

S.spp.hybrids_cv_CoS767         GGCTCCTGCTCTTTCACCCAGTTGCGGAGGCACGAAGCCTCCGGCACCAA
S.spp.hybrids_cv_CoSe92423      TTGTCCGGCGCCTTCACCCTGTTGCCCAGGCCCATAGCCGCCGGCGGCAT
S.officinarm                    GGTGCCTGGGCGTTCGCTGCCTACCATCCGGGCGAT-GAGTTCGTGCCAT
S.spp.hybrids_cv_CoJ64          GGCTCCGGGGGCTTCGCTTCCTACCCTCCGGGTGATCGCGTTCGTGGCAA
S.spp.hybrids_cv_CoLk94184      GGCGCCGGCGGGCTCCCTCCGT-CCCCAGGGGTTATGCCGTTGGCAGCAG
S.spp.hybrids_cv_BO91           T-CTCTTGCTCCTACTCTTTTT-GTCCATGTATTCAGGCTGCCGTAACA-
                                    *  *      * *    *       *             *   ** 

S.spp.hybrids_cv_CoS767         GATCCGCGGCACGGCCA-CCAGCCCCAGGGGTAGTGGTCCTCCTCCTCCT
S.spp.hybrids_cv_CoSe92423      GATCCGCGGGACAGCCAACCAGGCCCACGGGTAGTGGTACTCCTAATACT
S.officinarm                    TCGCGTTCGCGGAGCACCATTGCCCCATGGATAATGACCCCGAGAATAAT
S.spp.hybrids_cv_CoJ64          GCGCCCCGGCGCGGCCACAGCGCCCCATGGGTTGTGATACTCCTAATTCT
S.spp.hybrids_cv_CoLk94184      AC-CGTTGGGGGAGGCCCAGCGCCCCACGGGTAAGGATCTTCCTCCTTCT
S.spp.hybrids_cv_BO91           --------------------------------------------------
                                                                                  

S.spp.hybrids_cv_CoS767         CCT-GCCCCGGTAGATGTCCTGCGGCTCTGTGATGAGGCCGGGGGGGCCA
S.spp.hybrids_cv_CoSe92423      CCTTGACCCGGTCGAAGTCCT-TGGCTCTGTGCGAGGCCCGGGGGGTCTA
S.officinarm                    AAGTACCCCGGCGGCGCTTCCGACCCTCTGGGATTCTCCCGGACCCCGTC
S.spp.hybrids_cv_CoJ64          CCTTGCCCCGGTCGCGCCTCTTCGGCGCTGTGATTCTCCCCGGGGCGTCC
S.spp.hybrids_cv_CoLk94184      CCTTGCCCCGGTGGCGGTTC-GGGGCGCTTCGCGAGGCCCGGGGGGTCGA
S.spp.hybrids_cv_BO91           --------------------------------------------------
                                                                                  

S.spp.hybrids_cv_CoS767         AAAAGATATCCTTATAATCTTAAAAAGAAAAAACAAAGCCCCCTCTCG-T
S.spp.hybrids_cv_CoSe92423      AAAAAATATAGTTGTAATC-------------------------------
S.officinarm                    AAAATAGAGGAATACAATCTCAAGGAAATCAAAAACGGCCGCCTCCCCCT
S.spp.hybrids_cv_CoJ64          CAAGTTAATGACTACAAGCTCAAGGAGATCAAAAACGGCCGCCTCCCCCT
S.spp.hybrids_cv_CoLk94184      AAAATAGATGATTATAATCTCAAAGAAATCAAAAAAGGCCGACTCTCC-T
S.spp.hybrids_cv_BO91           --------------------------------------------------
                                                                                  

S.spp.hybrids_cv_CoS767         GCCCCCGCG-----------------------------------------
S.spp.hybrids_cv_CoSe92423      --------------------------------------------------
S.officinarm                    GCCGGCGTTCCTCCGTTTCTGTGTGCAGCATTCGTCGTA-TCCGGCTCCG
S.spp.hybrids_cv_CoJ64          GCCGGCGCCCCTCCGTTTTTGCGTGCAGAATTAGGCGTACTCTGGCACCG
S.spp.hybrids_cv_CoLk94184      GCTGGCGTTCCTCCGCTTTTGTTTAAAGAATTAGCCGTTCCCTTGCACCG
S.spp.hybrids_cv_BO91           --------------------------------------------------
                                                                                  

S.spp.hybrids_cv_CoS767         --------------------------------------------------
S.spp.hybrids_cv_CoSe92423      --------------------------------------------------
S.officinarm                    GCCCGCTGGAGAACCTCGGCACCCACCTCGCCTACCCGC-----------
S.spp.hybrids_cv_CoJ64          GGA-GCTGCAGTACCTCGGCATCCGCCTCGCCGGCCCGT-----------
S.spp.hybrids_cv_CoLk94184      GACCGGAGGTGACGCGGGGCAGACGACTCTGCGTCCCGTGGAACAACTAG
S.spp.hybrids_cv_BO91           --------------------------------------------------
                                                                                  

S.spp.hybrids_cv_CoS767         ---------------
S.spp.hybrids_cv_CoSe92423      ---------------
S.officinarm                    ---------------
S.spp.hybrids_cv_CoJ64          ---------------
S.spp.hybrids_cv_CoLk94184      GTTGACGACATCATT
S.spp.hybrids_cv_BO91           ---------------
                                               
